# Supplementary material for: 2-Methoxy­naphthalene-1-carbaldehyde
Source: Acta Crystallogr Sect E Struct Rep Online. 2009 Apr 22;65(Pt 5):o1088. doi: 10.1107/S1600536809014287 (PMC2977767; doi:10.1107/S1600536809014287)
Supplement: Supplementary file 2 [file e-65-o1088-Isup2.hkl]

# 
# h,k,l, Fc-squared, Fo-squared, sigma(Fo-squared) and status flag 
# 
data_I
_shelx_title ' A in P2(1)/c' 
_shelx_refln_list_code          4 
_shelx_F_calc_maximum      160.79 
_exptl_crystal_F_000       392.00 
_reflns_d_resolution_high  0.7828 
 
loop_ 
 _symmetry_equiv_pos_as_xyz 
 'x, y, z' 
 '-x, y+1/2, -z+1/2' 
 '-x, -y, -z' 
 'x, -y-1/2, z-1/2' 
 
_cell_length_a     8.6885 
_cell_length_b    14.1549 
_cell_length_c     7.6673 
_cell_angle_alpha  90.000 
_cell_angle_beta   94.805 
_cell_angle_gamma  90.000 
 
_shelx_F_squared_multiplier     1.000 
 
loop_ 
 _refln_index_h 
 _refln_index_k 
 _refln_index_l 
 _refln_F_squared_calc 
 _refln_F_squared_meas 
 _refln_F_squared_sigma 
 _refln_observed_status 
   1   0   0     2969.90     2630.39     33.21 o 
   2   0   0     1620.30     1598.39     23.20 o 
   3   0   0     1619.25     1549.17     13.83 o 
   4   0   0      231.47      235.22      4.20 o 
   5   0   0       27.26       45.00      5.01 o 
   6   0   0       36.80       34.03      1.32 o 
   7   0   0       33.55       31.78      1.40 o 
   8   0   0        9.47       11.74      1.05 o 
   9   0   0       13.26       11.06      1.72 o 
  10   0   0       31.08       37.86      2.88 o 
  11   0   0        4.40        3.81      1.69 o 
   1   1   0      323.02      321.97      2.64 o 
   2   1   0      886.83      851.76      4.90 o 
   3   1   0      198.25      189.65      2.25 o 
   4   1   0      664.98      693.31      4.93 o 
   5   1   0      294.26      340.14      2.61 o 
   6   1   0        0.60        0.98      0.40 o 
   7   1   0       13.39       13.89      0.72 o 
   8   1   0        0.12        0.06      0.44 o 
   9   1   0        0.26       -0.46      0.64 o 
  10   1   0        0.01       -0.33      0.78 o 
  11   1   0        2.20        3.26      1.36 o 
   0   2   0      576.20      551.53      7.75 o 
   1   2   0       23.73       23.09      0.38 o 
   2   2   0      941.23      895.51      5.16 o 
   3   2   0      270.55      254.32      1.88 o 
   4   2   0      315.23      323.44      2.39 o 
   5   2   0        8.61        6.10      0.32 o 
   6   2   0       43.61       43.40      2.37 o 
   7   2   0       37.27       33.55      1.20 o 
   8   2   0       21.36       20.72      1.09 o 
   9   2   0       20.85       20.87      1.55 o 
  10   2   0        4.69        6.76      1.19 o 
   1   3   0     1008.66     1024.07      6.54 o 
   2   3   0      978.91      946.43      5.49 o 
   3   3   0       31.79       35.15      0.59 o 
   4   3   0        4.93        6.73      0.32 o 
   5   3   0       50.53       58.74      0.90 o 
   6   3   0        4.55        4.67      0.70 o 
   7   3   0        0.25        0.25      0.43 o 
   8   3   0       23.07       23.87      1.15 o 
   9   3   0        1.35       -0.59      0.54 o 
  10   3   0        1.73        2.20      1.24 o 
   0   4   0    25852.03    23116.05    780.30 o 
   1   4   0      705.20      736.92      4.96 o 
   2   4   0       21.52       22.70      0.44 o 
   3   4   0       47.58       50.85      0.73 o 
   4   4   0        1.23        0.88      0.21 o 
   5   4   0      254.68      255.97      2.22 o 
   6   4   0        4.78        4.37      0.57 o 
   7   4   0       14.86       12.08      0.85 o 
   8   4   0        0.01       -0.22      0.52 o 
   9   4   0        1.17        1.03      0.64 o 
  10   4   0        9.12        6.91      1.79 o 
   1   5   0      396.07      377.17      2.94 o 
   2   5   0       23.89       18.06      0.44 o 
   3   5   0      666.82      654.60      4.22 o 
   4   5   0     1169.36     1172.98      7.12 o 
   5   5   0      165.50      179.35      1.81 o 
   6   5   0      275.62      281.74      3.49 o 
   7   5   0        0.98        2.23      0.58 o 
   8   5   0       26.23       23.44      1.19 o 
   9   5   0       10.81       12.89      2.31 o 
  10   5   0        8.82       10.38      1.47 o 
   0   6   0       22.79       21.88      0.82 o 
   1   6   0        9.13        9.65      0.44 o 
   2   6   0       84.69       79.83      1.15 o 
   3   6   0       17.27       16.53      0.47 o 
   4   6   0      117.96      126.25      1.42 o 
   5   6   0      117.01      119.60      1.53 o 
   6   6   0      256.68      262.02      3.79 o 
   7   6   0        9.56       10.38      1.54 o 
   8   6   0       45.45       46.09      2.09 o 
   9   6   0       20.55       17.94      1.59 o 
  10   6   0        4.13        8.00      1.74 o 
   1   7   0       24.26       20.30      0.58 o 
   2   7   0        7.47        8.23      0.43 o 
   3   7   0       42.86       43.24      1.28 o 
   4   7   0       58.32       63.94      1.20 o 
   5   7   0        0.01        0.13      0.27 o 
   6   7   0      194.56      197.78      2.92 o 
   7   7   0        7.38        7.54      1.04 o 
   8   7   0        1.01        0.44      0.79 o 
   9   7   0       26.53       26.94      1.85 o 
  10   7   0        0.21        0.10      1.06 o 
   0   8   0      285.85      325.41      3.63 o 
   1   8   0       46.94       38.27      0.85 o 
   2   8   0       18.01       18.79      0.64 o 
   3   8   0        5.56        3.84      0.52 o 
   4   8   0        7.63        8.03      0.73 o 
   5   8   0       74.77       77.26      1.45 o 
   6   8   0        1.82        1.96      0.54 o 
   7   8   0       13.08       12.29      2.66 o 
   8   8   0        6.78        7.40      1.20 o 
   9   8   0        6.22        9.91      1.44 o 
   1   9   0       10.08        9.25      0.63 o 
   2   9   0        8.34        9.95      0.70 o 
   3   9   0       10.65       10.54      0.57 o 
   4   9   0       73.85       75.31      1.42 o 
   5   9   0        2.83        3.64      0.48 o 
   6   9   0      126.71      124.37      2.40 o 
   7   9   0        6.90        9.78      1.17 o 
   8   9   0        0.06        0.01      0.84 o 
   9   9   0        5.10        4.86      1.23 o 
   0  10   0       94.19       86.19      3.08 o 
   1  10   0       43.31       41.23      1.39 o 
   2  10   0       25.84       26.77      1.04 o 
   3  10   0       10.72       10.73      0.60 o 
   4  10   0        5.88        6.11      0.54 o 
   5  10   0      151.43      155.14      2.47 o 
   6  10   0      155.92      160.53      3.13 o 
   7  10   0        1.06        2.04      0.88 o 
   8  10   0        5.75        5.28      1.19 o 
   9  10   0        2.90        2.81      1.45 o 
   1  11   0       13.26       18.76      1.30 o 
   2  11   0       42.75       38.80      1.68 o 
   3  11   0        3.22        3.51      0.54 o 
   4  11   0        1.37        0.81      0.41 o 
   5  11   0       26.57       27.69      1.24 o 
   6  11   0       98.81      105.66      2.38 o 
   7  11   0        4.94        4.66      1.10 o 
   8  11   0        2.03        0.92      1.03 o 
   0  12   0        4.90        4.89      1.07 o 
   1  12   0       97.72       97.13      4.52 o 
   2  12   0       41.07       42.05      1.60 o 
   3  12   0        6.78        8.13      0.75 o 
   4  12   0        0.11       -0.22      0.37 o 
   5  12   0        0.07        0.35      0.49 o 
   6  12   0        0.01       -0.72      0.48 o 
   7  12   0        0.67        0.51      0.94 o 
   8  12   0        2.14        0.95      1.07 o 
   1  13   0        2.08        1.56      1.13 o 
   2  13   0       19.24       17.81      1.04 o 
   3  13   0        7.93        8.38      0.94 o 
   4  13   0        1.77        2.15      0.74 o 
   5  13   0       12.38       14.80      1.45 o 
   6  13   0       32.55       32.23      1.83 o 
   7  13   0        3.12        6.89      1.88 o 
   0  14   0        1.08        0.50      0.72 o 
   1  14   0       13.22       14.26      2.47 o 
   2  14   0       12.24       11.64      1.15 o 
   3  14   0        0.28        0.94      0.49 o 
   4  14   0        2.25        0.67      0.50 o 
   5  14   0       25.60       21.69      1.26 o 
   6  14   0       38.16       34.78      2.52 o 
   7  14   0        6.05        4.82      1.84 o 
   1  15   0       21.12       20.64      1.47 o 
   2  15   0       17.77       16.64      1.88 o 
   3  15   0        0.93        0.71      0.49 o 
   4  15   0        1.64        1.12      0.59 o 
   5  15   0        7.82        8.01      1.21 o 
   6  15   0        7.54        3.34      1.74 o 
   0  16   0        8.22        7.27      1.53 o 
   1  16   0       16.11       15.98      4.09 o 
   2  16   0        2.50        1.22      0.66 o 
   3  16   0        7.15        7.18      2.65 o 
   4  16   0        0.65        0.48      0.55 o 
   5  16   0        0.63        0.04      0.86 o 
   1  17   0        0.51        0.79      0.65 o 
   2  17   0        6.63        5.53      1.04 o 
   3  17   0        7.71        7.34      1.15 o 
   0  18   0        0.33       -0.31      0.74 o 
   1  18   0        1.99        1.19      0.82 o 
 -11   1   1        2.83        1.98      3.05 o 
 -10   1   1        9.46       11.99      1.37 o 
  -9   1   1        0.16        0.25      0.70 o 
  -8   1   1       15.71       14.88      1.24 o 
  -7   1   1       24.42       28.21      1.16 o 
  -6   1   1      259.39      266.69      2.20 o 
  -5   1   1       10.38       10.39      0.40 o 
  -4   1   1      390.41      379.77      2.67 o 
  -3   1   1     1020.77     1022.03      6.07 o 
  -2   1   1       56.93       51.06      0.71 o 
  -1   1   1     2372.56     2196.19     15.59 o 
   0   1   1     3460.69     3192.65     36.44 o 
   1   1   1        6.90        8.20      0.26 o 
   2   1   1      217.44      190.12      2.38 o 
   3   1   1      230.89      227.87     15.01 o 
   4   1   1      412.37      411.16      5.40 o 
   5   1   1       33.03       41.58      1.33 o 
   6   1   1      164.82      166.08      5.36 o 
   7   1   1        3.94        4.42      1.19 o 
   8   1   1       70.07       66.32      3.05 o 
   9   1   1        0.13        0.72      0.59 o 
  10   1   1        0.01        0.37      0.74 o 
 -11   2   1       13.97       17.41      1.75 o 
 -10   2   1        8.18       12.29      1.43 o 
  -9   2   1       20.06       17.92      1.76 o 
  -8   2   1       29.52       31.12      1.30 o 
  -7   2   1      519.71      540.65      5.59 o 
  -6   2   1      663.68      639.10      5.19 o 
  -5   2   1      666.52      680.16      4.13 o 
  -4   2   1      295.30      283.86      2.39 o 
  -3   2   1       77.10       77.35      0.93 o 
  -2   2   1      958.79      924.89      5.42 o 
  -1   2   1     1207.34     1147.06      7.28 o 
   0   2   1      132.14      130.86      1.68 o 
   1   2   1       74.24       79.11      0.83 o 
   2   2   1     1627.22     1613.58     10.05 o 
   3   2   1     1060.95     1070.83     15.06 o 
   4   2   1     2997.04     3247.80     19.97 o 
   5   2   1        4.52        6.44      1.35 o 
   6   2   1        7.92        9.78      0.68 o 
   7   2   1        1.67        2.22      0.51 o 
   8   2   1      122.56      111.47      2.34 o 
   9   2   1       23.13       19.20      1.15 o 
  10   2   1       13.43       15.41      1.45 o 
 -10   3   1        0.77        0.20      0.77 o 
  -9   3   1        6.25        6.83      1.17 o 
  -8   3   1        9.45       10.06      0.86 o 
  -7   3   1      204.80      214.17      3.11 o 
  -6   3   1      212.30      195.14      2.41 o 
  -5   3   1        9.46       10.43      0.45 o 
  -4   3   1       55.58       55.07      0.87 o 
  -3   3   1        0.81        0.45      0.16 o 
  -2   3   1     1914.21     1831.84     10.23 o 
  -1   3   1    10899.49     9944.68     73.78 o 
   0   3   1     3816.88     3730.07     26.73 o 
   1   3   1     1132.56     1090.79      7.00 o 
   2   3   1      142.74      132.28      1.70 o 
   3   3   1      169.54      161.56      1.39 o 
   4   3   1       78.89       91.08      1.01 o 
   5   3   1        4.35        6.20      0.61 o 
   6   3   1       19.06       18.25      0.88 o 
   7   3   1       11.17       10.61      0.79 o 
   8   3   1       31.40       28.56      1.28 o 
   9   3   1       12.16        9.74      0.95 o 
  10   3   1        0.73        0.49      0.65 o 
 -10   4   1        2.52        2.34      1.36 o 
  -9   4   1       12.19       12.65      1.05 o 
  -8   4   1        3.64        4.81      0.74 o 
  -7   4   1       70.74       73.62      1.81 o 
  -6   4   1       13.43       14.84      1.09 o 
  -5   4   1        1.41        1.53      0.28 o 
  -4   4   1       66.54       66.32      0.98 o 
  -3   4   1      332.93      322.73      2.45 o 
  -2   4   1      113.18      114.06      1.13 o 
  -1   4   1     4099.13     3989.83     21.62 o 
   0   4   1     9567.53     8948.76     71.33 o 
   1   4   1        4.70        3.92      0.25 o 
   2   4   1       98.89      105.98      1.04 o 
   3   4   1      155.39      151.61      1.39 o 
   4   4   1       50.76       51.92      0.78 o 
   5   4   1       69.20       71.09      1.20 o 
   6   4   1        2.13        2.28      0.53 o 
   7   4   1        3.60        4.65      0.66 o 
   8   4   1       41.72       40.09      2.37 o 
   9   4   1        1.76        0.78      0.67 o 
  10   4   1        5.24        8.98      1.55 o 
 -10   5   1        2.13        0.19      1.38 o 
  -9   5   1        0.64        0.00      0.80 o 
  -8   5   1        2.78        2.44      0.95 o 
  -7   5   1       28.09       30.52      1.25 o 
  -6   5   1      213.13      223.65      2.59 o 
  -5   5   1      113.26      119.45      1.50 o 
  -4   5   1        4.84        5.48      0.39 o 
  -3   5   1        0.42        0.63      0.20 o 
  -2   5   1       88.71       86.81      1.61 o 
  -1   5   1     1062.09     1051.52      6.19 o 
   0   5   1      618.31      650.14      3.99 o 
   1   5   1      288.20      273.36      2.33 o 
   2   5   1        4.29        4.44      0.34 o 
   3   5   1        0.98        0.37      0.23 o 
   4   5   1        8.33        7.76      0.46 o 
   5   5   1        0.87        0.35      0.25 o 
   6   5   1       29.60       31.96      1.14 o 
   7   5   1        0.07       -0.23      0.46 o 
   8   5   1        0.28        0.28      0.54 o 
   9   5   1        0.04        0.88      0.88 o 
  10   5   1        3.45        3.30      1.14 o 
 -10   6   1        1.29        2.19      1.57 o 
  -9   6   1        8.77       11.51      1.38 o 
  -8   6   1        0.00       -0.54      0.75 o 
  -7   6   1       81.31       78.87      2.43 o 
  -6   6   1      287.09      280.08      3.47 o 
  -5   6   1       29.92       31.79      0.79 o 
  -4   6   1       20.46       20.89      0.61 o 
  -3   6   1       62.16       62.42      1.08 o 
  -2   6   1      105.16      104.94      1.39 o 
  -1   6   1      628.47      628.98      4.53 o 
   0   6   1      308.70      290.99      2.28 o 
   1   6   1      152.08      146.39      1.59 o 
   2   6   1       46.17       47.33      0.69 o 
   3   6   1        2.59        3.83      0.27 o 
   4   6   1      228.34      245.97      2.14 o 
   5   6   1        9.58       10.97      0.68 o 
   6   6   1       14.94       15.63      0.90 o 
   7   6   1        2.18        3.14      0.99 o 
   8   6   1       14.48       15.24      1.39 o 
   9   6   1        2.47        0.19      0.88 o 
  10   6   1        0.09        0.17      1.13 o 
 -10   7   1        0.09        0.64      1.04 o 
  -9   7   1        0.47        0.60      0.92 o 
  -8   7   1        5.87        7.74      2.32 o 
  -7   7   1      152.11      146.45      3.37 o 
  -6   7   1      232.62      235.24      3.31 o 
  -5   7   1        9.18        9.07      0.59 o 
  -4   7   1       17.51       17.40      0.61 o 
  -3   7   1       27.33       31.07      0.84 o 
  -2   7   1      671.50      651.31      6.82 o 
  -1   7   1     1694.41     1672.07      9.54 o 
   0   7   1      774.11      789.54      4.87 o 
   1   7   1      140.83      137.21      1.59 o 
   2   7   1      121.83      127.99      1.60 o 
   3   7   1       26.98       28.85      0.93 o 
   4   7   1        2.08        2.15      0.32 o 
   5   7   1        9.78       11.08      0.83 o 
   6   7   1        4.14        4.16      0.82 o 
   7   7   1        0.24        0.21      0.71 o 
   8   7   1       17.96       17.37      1.50 o 
   9   7   1       13.49       11.26      1.42 o 
  10   7   1        0.07        1.13      1.10 o 
  -9   8   1        0.08       -0.84      0.85 o 
  -8   8   1        0.28       -0.53      1.73 o 
  -7   8   1        0.02        0.82      0.78 o 
  -6   8   1       21.07       20.52      1.29 o 
  -5   8   1      168.50      177.81      2.65 o 
  -4   8   1        0.36        0.30      0.55 o 
  -3   8   1        0.01        0.01      0.24 o 
  -2   8   1      668.86      681.33      5.27 o 
  -1   8   1     1603.34     1655.59     12.65 o 
   0   8   1      909.84      917.48     12.23 o 
   1   8   1        0.02       -0.04      0.25 o 
   2   8   1        0.68        0.58      0.25 o 
   3   8   1        5.72        5.92      0.43 o 
   4   8   1        1.54        1.98      0.34 o 
   5   8   1        3.05        3.86      0.54 o 
   6   8   1        0.08        0.48      0.70 o 
   7   8   1       12.87       12.64      1.29 o 
   8   8   1       19.19       16.52      1.78 o 
   9   8   1        0.99        0.36      0.92 o 
  -9   9   1        4.02        3.78      1.13 o 
  -8   9   1        4.30        3.77      1.29 o 
  -7   9   1       27.95       29.20      1.70 o 
  -6   9   1       57.70       57.59      1.67 o 
  -5   9   1      107.89      108.88      1.86 o 
  -4   9   1       45.28       41.56      1.09 o 
  -3   9   1       68.77       68.09      1.31 o 
  -2   9   1       58.56       56.19      1.14 o 
  -1   9   1      182.04      174.24      3.17 o 
   0   9   1       20.37       23.18      0.89 o 
   1   9   1       44.08       44.03      0.93 o 
   2   9   1      156.02      154.02      1.93 o 
   3   9   1       24.41       25.51      0.83 o 
   4   9   1       39.95       43.74      1.08 o 
   5   9   1       16.90       17.63      0.93 o 
   6   9   1       15.98       15.66      1.31 o 
   7   9   1        0.78        0.29      0.78 o 
   8   9   1        2.89        3.59      1.30 o 
   9   9   1        2.97        4.16      1.23 o 
  -9  10   1        7.65       10.44      2.24 o 
  -8  10   1        0.43        0.97      1.01 o 
  -7  10   1       29.33       26.14      1.69 o 
  -6  10   1       41.52       43.96      1.54 o 
  -5  10   1       28.66       31.90      1.16 o 
  -4  10   1        6.77        6.73      0.56 o 
  -3  10   1        1.85        3.04      0.44 o 
  -2  10   1       10.66        9.08      0.70 o 
  -1  10   1       50.86       49.06      1.68 o 
   0  10   1        1.12        0.35      0.35 o 
   1  10   1       22.37       24.53      0.98 o 
   2  10   1       18.83       17.73      0.85 o 
   3  10   1        6.48        7.95      0.54 o 
   4  10   1        9.17       10.04      0.63 o 
   5  10   1       48.08       52.76      1.85 o 
   6  10   1       19.72       18.45      1.40 o 
   7  10   1       14.97       16.31      1.50 o 
   8  10   1        0.04       -0.55      0.86 o 
   9  10   1        2.32        2.87      1.31 o 
  -8  11   1        0.72       -0.64      0.89 o 
  -7  11   1       21.13       21.14      1.62 o 
  -6  11   1       17.77       18.89      1.13 o 
  -5  11   1        5.64        4.04      0.56 o 
  -4  11   1        2.10        3.54      0.58 o 
  -3  11   1        1.64        0.92      0.55 o 
  -2  11   1      105.10      105.44      3.45 o 
  -1  11   1       18.43       15.59      1.16 o 
   0  11   1       54.46       54.20      1.47 o 
   1  11   1        1.91        1.99      0.47 o 
   2  11   1        1.05        1.07      0.39 o 
   3  11   1        0.01        0.02      0.33 o 
   4  11   1        0.52        1.04      0.52 o 
   5  11   1        5.28        5.91      0.72 o 
   6  11   1       30.72       32.07      1.78 o 
   7  11   1        6.53        6.45      1.17 o 
   8  11   1        2.17        0.99      0.96 o 
  -8  12   1        0.01       -0.47      0.98 o 
  -7  12   1        1.66        1.60      1.48 o 
  -6  12   1        3.32        2.51      0.83 o 
  -5  12   1       39.56       38.13      2.08 o 
  -4  12   1        0.66        0.51      0.57 o 
  -3  12   1        0.19        0.67      0.45 o 
  -2  12   1       96.01       93.97      2.60 o 
  -1  12   1       98.48       95.74      2.62 o 
   0  12   1       25.25       28.28      1.42 o 
   1  12   1       14.38       13.73      1.48 o 
   2  12   1       22.51       20.55      1.01 o 
   3  12   1       26.16       26.16      1.19 o 
   4  12   1        0.16        0.74      0.43 o 
   5  12   1        8.05        8.28      1.02 o 
   6  12   1        0.04        0.02      1.10 o 
   7  12   1        1.65        1.28      1.00 o 
   8  12   1        0.30       -1.03      0.94 o 
  -7  13   1        1.38       -0.52      1.29 o 
  -6  13   1       11.94       11.69      1.31 o 
  -5  13   1       13.97       10.22      1.20 o 
  -4  13   1        1.95        1.83      0.58 o 
  -3  13   1        5.36        4.46      0.81 o 
  -2  13   1        2.77        1.46      0.58 o 
  -1  13   1        0.01        0.11      0.45 o 
   0  13   1        1.13        0.82      0.72 o 
   1  13   1        5.30        6.44      0.77 o 
   2  13   1       49.85       47.69      1.55 o 
   3  13   1       10.82        9.01      0.82 o 
   4  13   1        0.03        0.29      0.44 o 
   5  13   1       41.40       45.13      2.05 o 
   6  13   1       32.69       29.49      2.72 o 
   7  13   1        4.23        7.41      2.00 o 
  -7  14   1        1.73        3.81      1.81 o 
  -6  14   1        0.64        1.02      0.95 o 
  -5  14   1        7.79        7.59      0.93 o 
  -4  14   1        0.22        0.29      0.52 o 
  -3  14   1        2.62        2.18      0.72 o 
  -2  14   1        0.07        0.03      0.51 o 
  -1  14   1        3.90        4.62      1.18 o 
   0  14   1        0.08       -0.62      0.41 o 
   1  14   1        1.05        2.04      0.67 o 
   2  14   1        7.95        8.64      0.82 o 
   3  14   1       11.62       10.54      0.92 o 
   4  14   1        4.14        5.31      0.75 o 
   5  14   1       52.51       60.71      2.44 o 
   6  14   1        1.19        0.33      1.36 o 
  -6  15   1        0.06       -0.29      0.74 o 
  -5  15   1        0.42        0.09      0.50 o 
  -4  15   1        0.07        0.30      0.62 o 
  -3  15   1        0.40        0.70      0.61 o 
  -2  15   1       12.97       14.17      1.33 o 
  -1  15   1        0.24       -0.20      0.55 o 
   0  15   1        0.01       -0.25      0.53 o 
   1  15   1        9.79       11.30      2.56 o 
   2  15   1        1.68        2.37      0.61 o 
   3  15   1        0.05       -0.78      0.52 o 
   4  15   1        1.54        1.63      0.58 o 
   5  15   1       17.00       19.59      1.81 o 
  -5  16   1        2.55        1.26      0.78 o 
  -4  16   1        1.41        2.63      0.86 o 
  -3  16   1        1.68        2.10      0.74 o 
  -2  16   1        2.27        1.61      0.71 o 
  -1  16   1        0.36       -0.46      0.55 o 
   0  16   1        0.84        0.52      0.57 o 
   1  16   1       16.05       17.16      1.54 o 
   2  16   1       15.80       17.14      1.98 o 
   3  16   1        5.78        4.21      0.78 o 
   4  16   1        0.01        0.05      0.55 o 
  -3  17   1        0.53        0.51      0.72 o 
  -2  17   1        0.00        0.16      0.65 o 
  -1  17   1        0.93        1.51      0.76 o 
   0  17   1        0.02       -0.32      0.57 o 
   1  17   1        1.49        1.34      0.69 o 
   2  17   1        5.56        3.37      0.94 o 
   3  17   1        4.02        4.42      1.15 o 
 -11   0   2        2.98        4.41      1.69 o 
 -10   0   2       12.20       17.24      2.19 o 
  -9   0   2       46.48       47.30      2.96 o 
  -8   0   2       29.80       27.80      2.17 o 
  -7   0   2      602.55      616.64     10.97 o 
  -6   0   2       18.27       17.66      1.00 o 
  -5   0   2       19.48       22.41      0.81 o 
  -4   0   2        4.09        3.38      0.39 o 
  -3   0   2     4117.76     4034.01     28.17 o 
  -2   0   2      709.91      732.72      7.37 o 
  -1   0   2       67.57       80.94      2.19 o 
   0   0   2     4039.91     3779.36     46.49 o 
   1   0   2        0.25       -0.14      0.24 o 
   2   0   2      380.72      351.40      3.85 o 
   3   0   2       60.27       60.13      2.05 o 
   4   0   2       24.31       22.43      1.36 o 
   5   0   2      178.84      176.76      4.34 o 
   6   0   2        0.97        0.00      0.60 o 
   7   0   2      124.64       86.19      3.31 o 
   8   0   2      120.01      112.89      4.12 o 
   9   0   2        0.38        0.74      0.98 o 
  10   0   2        0.01       -0.69      0.98 o 
 -11   1   2        4.39        4.66      1.14 o 
 -10   1   2        1.70        1.98      2.67 o 
  -9   1   2        0.06        0.13      0.66 o 
  -8   1   2       44.97       41.60      1.86 o 
  -7   1   2      808.95      831.15      9.67 o 
  -6   1   2       81.26       81.58      1.30 o 
  -5   1   2       21.68       19.28      0.54 o 
  -4   1   2        3.53        1.76      0.21 o 
  -3   1   2       80.63       83.46      1.05 o 
  -2   1   2       72.42       70.98      1.01 o 
  -1   1   2      965.72      869.22      8.43 o 
   0   1   2       12.80       13.20      0.55 o 
   1   1   2        0.00        0.36      0.24 o 
   2   1   2       16.25       20.01      0.85 o 
   3   1   2       57.07       52.13      1.21 o 
   4   1   2       70.68       90.10      1.95 o 
   5   1   2       53.87       53.80      1.60 o 
   6   1   2       37.20       41.51      2.53 o 
   7   1   2        5.18        2.37      0.66 o 
   8   1   2       62.91       54.74      2.06 o 
   9   1   2        3.30        4.04      0.73 o 
  10   1   2        0.18       -0.23      0.64 o 
 -10   2   2        0.03       -0.95      0.63 o 
  -9   2   2        9.11        8.59      1.39 o 
  -8   2   2        3.91        4.25      1.34 o 
  -7   2   2       12.53       15.98      0.96 o 
  -6   2   2        1.31        0.68      0.34 o 
  -5   2   2      100.96      105.20      1.41 o 
  -4   2   2       92.78       92.15      0.98 o 
  -3   2   2       43.94       43.31      0.74 o 
  -2   2   2      169.24      162.85      1.69 o 
  -1   2   2       15.83       12.17      0.59 o 
   0   2   2      218.40      198.10      2.58 o 
   1   2   2      182.97      153.45      1.73 o 
   2   2   2      381.37      381.88      2.94 o 
   3   2   2      328.33      342.81      4.38 o 
   4   2   2      198.22      200.86      2.66 o 
   5   2   2        5.10        7.97      1.41 o 
   6   2   2       15.11       11.78      0.94 o 
   7   2   2        0.00       -0.29      0.43 o 
   8   2   2        0.32        1.06      0.53 o 
   9   2   2        0.75        1.70      0.64 o 
  10   2   2        0.31       -0.90      0.63 o 
 -10   3   2        4.14        5.03      1.09 o 
  -9   3   2        0.34       -0.45      0.64 o 
  -8   3   2        8.54        9.19      1.06 o 
  -7   3   2      544.99      567.45      5.85 o 
  -6   3   2      197.33      196.61      3.25 o 
  -5   3   2       57.48       56.61      1.02 o 
  -4   3   2        5.97        6.45      0.38 o 
  -3   3   2      146.63      169.20      1.64 o 
  -2   3   2     1011.20     1033.17      7.00 o 
  -1   3   2        4.71        6.22      0.38 o 
   0   3   2       21.02       21.31      0.75 o 
   1   3   2        0.83        0.84      0.19 o 
   2   3   2       10.71        9.53      0.65 o 
   3   3   2       57.21       55.87      0.83 o 
   4   3   2      151.48      178.02      2.22 o 
   5   3   2       48.47       50.43      2.35 o 
   6   3   2        7.26        8.63      1.42 o 
   7   3   2        0.00       -0.02      0.42 o 
   8   3   2       22.79       18.82      1.10 o 
   9   3   2        1.64        0.79      1.00 o 
  10   3   2        0.02       -0.37      0.64 o 
 -10   4   2        1.24        1.75      0.89 o 
  -9   4   2        3.75        2.08      0.89 o 
  -8   4   2       22.35       19.99      1.13 o 
  -7   4   2      113.87      122.87      2.34 o 
  -6   4   2        2.51        3.04      0.41 o 
  -5   4   2       53.03       49.64      0.97 o 
  -4   4   2       54.32       48.82      0.89 o 
  -3   4   2      739.64      814.89      5.25 o 
  -2   4   2      796.48      802.54      8.14 o 
  -1   4   2      511.87      505.66      3.72 o 
   0   4   2       79.11       71.05      1.14 o 
   1   4   2       11.44       15.99      0.56 o 
   2   4   2       51.89       53.78      0.86 o 
   3   4   2        8.48        8.98      0.38 o 
   4   4   2       22.83       24.38      0.59 o 
   5   4   2        9.98        8.55      0.65 o 
   6   4   2       23.68       21.19      0.98 o 
   7   4   2      103.75       85.82      1.96 o 
   8   4   2       52.00       45.58      1.75 o 
   9   4   2        1.18        2.77      0.88 o 
  10   4   2        0.01       -0.35      0.86 o 
 -10   5   2        1.70        0.76      1.36 o 
  -9   5   2        3.75        3.91      1.48 o 
  -8   5   2       53.40       49.33      2.16 o 
  -7   5   2      311.03      334.37      3.60 o 
  -6   5   2       35.10       35.33      0.93 o 
  -5   5   2        1.76        1.76      0.32 o 
  -4   5   2      182.82      167.67      1.79 o 
  -3   5   2      719.57      729.24      4.84 o 
  -2   5   2      219.27      239.13      2.74 o 
  -1   5   2       92.44       91.98      1.15 o 
   0   5   2        1.38        1.66      0.27 o 
   1   5   2       19.80       21.57      0.60 o 
   2   5   2      334.29      350.30      2.64 o 
   3   5   2      260.10      267.59      2.21 o 
   4   5   2       14.21       17.62      0.62 o 
   5   5   2        5.62        5.31      0.56 o 
   6   5   2        6.28        7.54      0.91 o 
   7   5   2        1.76        2.35      0.58 o 
   8   5   2       53.69       48.51      2.13 o 
   9   5   2        5.40        5.36      1.16 o 
  10   5   2        1.13        0.92      1.05 o 
 -10   6   2        1.13       -1.05      1.41 o 
  -9   6   2        0.51        0.35      0.88 o 
  -8   6   2        0.09        0.03      0.75 o 
  -7   6   2        0.91        1.06      0.55 o 
  -6   6   2        4.32        3.71      0.45 o 
  -5   6   2       12.95       14.92      0.70 o 
  -4   6   2       35.08       32.45      0.78 o 
  -3   6   2       32.41       28.85      0.82 o 
  -2   6   2        0.46        0.55      0.46 o 
  -1   6   2      380.77      376.42      3.09 o 
   0   6   2        0.40        0.31      0.18 o 
   1   6   2      405.55      413.50      3.42 o 
   2   6   2      113.72      117.59      1.31 o 
   3   6   2      392.41      410.92      3.08 o 
   4   6   2      131.21      141.35      1.55 o 
   5   6   2        0.01       -0.08      0.61 o 
   6   6   2       42.94       40.49      1.73 o 
   7   6   2       21.90       22.75      1.49 o 
   8   6   2        0.85       -0.29      0.77 o 
   9   6   2        0.05       -0.14      0.83 o 
 -10   7   2        0.65        0.98      1.62 o 
  -9   7   2        8.93        9.57      1.36 o 
  -8   7   2        5.83        4.80      1.02 o 
  -7   7   2       80.69       82.45      2.01 o 
  -6   7   2        0.78        0.46      0.39 o 
  -5   7   2        1.66        1.64      0.38 o 
  -4   7   2       64.92       65.05      1.10 o 
  -3   7   2        5.44        9.47      1.20 o 
  -2   7   2      464.91      480.79      4.69 o 
  -1   7   2     1454.46     1431.35     10.84 o 
   0   7   2       25.56       33.79      0.78 o 
   1   7   2       56.42       55.29      1.02 o 
   2   7   2       19.28       17.65      0.53 o 
   3   7   2      237.49      254.27      2.24 o 
   4   7   2       27.36       29.46      1.26 o 
   5   7   2        5.11        6.18      0.86 o 
   6   7   2       89.00       93.03      2.61 o 
   7   7   2        8.83        9.25      1.15 o 
   8   7   2        3.80        5.37      1.09 o 
   9   7   2        3.59        4.26      1.19 o 
  -9   8   2        0.14        0.18      0.97 o 
  -8   8   2        0.84        0.55      0.84 o 
  -7   8   2        1.03        1.66      0.60 o 
  -6   8   2        4.17        4.76      0.57 o 
  -5   8   2        0.92        0.67      0.34 o 
  -4   8   2       20.54       18.31      0.77 o 
  -3   8   2       75.13       88.86      1.74 o 
  -2   8   2        0.35        0.43      0.31 o 
  -1   8   2     1092.69     1084.42      6.68 o 
   0   8   2      102.04      100.32      1.43 o 
   1   8   2        8.14        8.96      0.48 o 
   2   8   2      114.95      119.85      1.67 o 
   3   8   2        0.82        1.67      0.33 o 
   4   8   2        0.01        0.39      0.27 o 
   5   8   2        3.52        3.25      0.75 o 
   6   8   2       18.81       17.38      1.31 o 
   7   8   2        2.58        3.48      0.92 o 
   8   8   2        0.65        0.57      0.86 o 
   9   8   2        0.32       -1.34      0.89 o 
  -9   9   2        1.46        0.44      0.98 o 
  -8   9   2        0.15        1.32      0.89 o 
  -7   9   2       17.29       15.59      1.07 o 
  -6   9   2       20.80       16.22      1.24 o 
  -5   9   2       21.93       23.83      0.96 o 
  -4   9   2        0.99        0.66      0.32 o 
  -3   9   2       72.29       74.65      1.63 o 
  -2   9   2       27.46       25.56      1.35 o 
  -1   9   2      110.90      116.19      1.94 o 
   0   9   2        1.57        2.68      0.54 o 
   1   9   2      178.72      193.52      2.70 o 
   2   9   2      191.39      198.93      2.74 o 
   3   9   2       35.69       38.78      1.01 o 
   4   9   2       15.21       15.24      0.70 o 
   5   9   2        9.01       12.76      2.34 o 
   6   9   2       13.82       15.17      2.41 o 
   7   9   2        1.63        1.21      0.84 o 
   8   9   2        6.95        5.83      1.20 o 
   9   9   2        0.31       -0.51      1.01 o 
  -9  10   2        8.08        7.81      1.41 o 
  -8  10   2        3.50        4.10      1.10 o 
  -7  10   2        2.47        2.58      0.64 o 
  -6  10   2        0.54        1.00      0.44 o 
  -5  10   2        0.99        0.54      0.41 o 
  -4  10   2        0.54        0.22      0.31 o 
  -3  10   2       21.26       20.33      0.91 o 
  -2  10   2       45.43       40.75      1.64 o 
  -1  10   2      131.44      132.36      2.20 o 
   0  10   2        1.01        1.26      0.42 o 
   1  10   2       50.18       48.99      1.35 o 
   2  10   2       26.51       30.03      0.90 o 
   3  10   2       43.38       42.56      1.10 o 
   4  10   2       25.60       29.19      1.14 o 
   5  10   2        4.65        3.31      0.80 o 
   6  10   2       92.87       91.23      4.01 o 
   7  10   2       22.09       21.57      1.63 o 
   8  10   2        0.78        0.51      1.01 o 
  -8  11   2        1.90        1.85      1.04 o 
  -7  11   2        0.52        0.60      0.58 o 
  -6  11   2        0.01        0.04      0.40 o 
  -5  11   2        1.74        0.98      0.60 o 
  -4  11   2        1.46        1.16      0.53 o 
  -3  11   2        1.49        2.02      0.94 o 
  -2  11   2      194.93      205.42      3.98 o 
  -1  11   2      401.01      378.58      5.69 o 
   0  11   2        8.56        6.51      0.65 o 
   1  11   2        0.91        2.23      0.48 o 
   2  11   2       20.08       20.91      0.98 o 
   3  11   2       19.78       17.53      0.94 o 
   4  11   2        3.82        3.89      0.49 o 
   5  11   2       12.58       13.02      1.19 o 
   6  11   2       76.63       78.79      2.64 o 
   7  11   2        8.14        9.90      1.31 o 
   8  11   2        0.37        0.00      0.98 o 
  -8  12   2        0.02        0.44      1.01 o 
  -7  12   2        0.32       -0.66      0.76 o 
  -6  12   2       12.09       11.08      0.99 o 
  -5  12   2        7.48        6.61      0.81 o 
  -4  12   2        0.46        1.07      0.52 o 
  -3  12   2        5.14        5.86      0.89 o 
  -2  12   2       75.95       69.92      2.32 o 
  -1  12   2      315.50      309.25      5.19 o 
   0  12   2       21.45       19.29      1.00 o 
   1  12   2        4.93        5.33      0.64 o 
   2  12   2       43.43       45.70      2.06 o 
   3  12   2        0.12        0.26      0.39 o 
   4  12   2        0.28        0.09      0.40 o 
   5  12   2        0.67        0.58      0.63 o 
   6  12   2       17.72       24.49      2.50 o 
   7  12   2        6.18        6.71      1.28 o 
  -7  13   2        0.09       -0.02      1.35 o 
  -6  13   2       16.47       14.78      1.15 o 
  -5  13   2       24.95       24.89      1.58 o 
  -4  13   2        0.04        0.55      0.53 o 
  -3  13   2        0.34        0.58      0.50 o 
  -2  13   2        8.47        8.56      1.05 o 
  -1  13   2       17.82       15.02      1.25 o 
   0  13   2        0.01        0.17      0.38 o 
   1  13   2       16.12       16.18      1.46 o 
   2  13   2       22.93       21.28      1.10 o 
   3  13   2       13.75       15.01      0.99 o 
   4  13   2        0.04       -0.56      0.37 o 
   5  13   2        2.87        1.96      1.36 o 
   6  13   2        6.72       11.83      2.10 o 
   7  13   2        7.72        7.51      2.10 o 
  -6  14   2        0.19       -0.69      0.59 o 
  -5  14   2        4.53        5.02      1.42 o 
  -4  14   2        2.14        3.00      0.79 o 
  -3  14   2        0.57        0.01      0.53 o 
  -2  14   2        8.87        7.33      1.04 o 
  -1  14   2       20.67       21.44      2.34 o 
   0  14   2        1.63        1.98      1.03 o 
   1  14   2        2.53        2.00      0.57 o 
   2  14   2        5.08        6.18      0.75 o 
   3  14   2        2.08        0.37      1.07 o 
   4  14   2        0.07        0.42      0.69 o 
   5  14   2       21.79       21.43      2.43 o 
   6  14   2       48.38       54.29      3.70 o 
  -5  15   2        1.60        1.94      0.84 o 
  -4  15   2        1.40        1.40      1.18 o 
  -3  15   2        1.04        2.07      0.81 o 
  -2  15   2       13.86       11.32      1.28 o 
  -1  15   2       37.52       35.79      1.88 o 
   0  15   2        3.80        3.28      0.86 o 
   1  15   2        0.22       -0.56      0.67 o 
   2  15   2        0.71       -0.13      0.44 o 
   3  15   2        1.36        1.47      0.89 o 
   4  15   2        0.00        0.05      0.65 o 
   5  15   2        0.95        1.07      1.41 o 
  -4  16   2        3.83        5.55      1.10 o 
  -3  16   2        0.01       -0.20      0.54 o 
  -2  16   2       18.04       17.63      3.49 o 
  -1  16   2       17.53       14.22      1.43 o 
   0  16   2        0.44        0.93      1.06 o 
   1  16   2        0.39        0.20      0.56 o 
   2  16   2        1.13        0.74      0.71 o 
   3  16   2        0.20        0.16      0.48 o 
   4  16   2        0.98        1.84      0.95 o 
  -3  17   2        0.00       -0.23      0.76 o 
  -2  17   2        0.68        0.16      0.68 o 
  -1  17   2        3.81        4.63      1.08 o 
   0  17   2        6.66        8.08      1.23 o 
   1  17   2        0.79        1.68      0.77 o 
   2  17   2        1.18        2.01      0.92 o 
 -10   1   3        1.02        2.97      0.91 o 
  -9   1   3        0.12        0.50      0.69 o 
  -8   1   3       64.56       69.78      3.39 o 
  -7   1   3       47.35       45.98      1.33 o 
  -6   1   3       40.96       44.95      1.21 o 
  -5   1   3        8.16       10.30      0.63 o 
  -4   1   3       15.47       24.50      1.43 o 
  -3   1   3     1671.76     1799.71     12.01 o 
  -2   1   3      258.91      262.90      3.88 o 
  -1   1   3       79.18       72.72      1.73 o 
   0   1   3      164.16      189.08      2.86 o 
   1   1   3      151.98      153.41      2.39 o 
   2   1   3       28.16       40.04      0.80 o 
   3   1   3        9.94       10.79      0.42 o 
   4   1   3      124.06      119.42      2.49 o 
   5   1   3       26.88       24.88      1.20 o 
   6   1   3        2.51        2.92      0.74 o 
   7   1   3       67.59       69.53      2.21 o 
   8   1   3        1.13        1.82      0.69 o 
   9   1   3        0.48       -0.09      0.67 o 
  10   1   3        0.90        1.01      0.77 o 
 -10   2   3        0.55        1.12      0.79 o 
  -9   2   3        0.13        0.85      0.67 o 
  -8   2   3      205.68      211.71      4.64 o 
  -7   2   3      141.18      136.67      2.25 o 
  -6   2   3       42.16       45.09      1.04 o 
  -5   2   3       49.34       57.91      1.27 o 
  -4   2   3       30.52       36.06      0.95 o 
  -3   2   3      109.00      121.54      1.65 o 
  -2   2   3        2.05        2.38      0.33 o 
  -1   2   3       11.28        8.63      0.61 o 
   0   2   3       79.24       83.53      1.69 o 
   1   2   3     1987.64     2068.65     18.71 o 
   2   2   3       72.28       76.41      1.12 o 
   3   2   3       18.55       14.75      0.50 o 
   4   2   3        0.41        0.37      0.39 o 
   5   2   3        0.17       -0.33      0.33 o 
   6   2   3      244.37      217.18      3.90 o 
   7   2   3       30.65       27.34      1.44 o 
   8   2   3        0.56       -0.05      0.55 o 
   9   2   3        4.19        4.85      0.81 o 
  10   2   3        2.76        2.02      0.85 o 
 -10   3   3        3.04        5.00      1.09 o 
  -9   3   3       20.89       22.02      1.58 o 
  -8   3   3       20.27       22.23      1.48 o 
  -7   3   3        1.03        0.68      0.42 o 
  -6   3   3        4.34        2.87      0.42 o 
  -5   3   3        2.97        1.81      0.52 o 
  -4   3   3      247.14      247.44      3.10 o 
  -3   3   3      847.58      880.56      6.50 o 
  -2   3   3        8.47       10.46      0.67 o 
  -1   3   3       89.66       81.59      1.80 o 
   0   3   3       91.17       92.05      1.83 o 
   1   3   3        1.47        1.41      0.32 o 
   2   3   3       37.37       38.80      0.80 o 
   3   3   3      117.30      138.35      1.60 o 
   4   3   3       39.49       42.62      1.46 o 
   5   3   3      144.11      134.43      2.79 o 
   6   3   3      142.62      150.74      3.15 o 
   7   3   3       25.14       25.35      2.10 o 
   8   3   3        2.95        2.54      0.71 o 
   9   3   3        0.05        0.18      0.83 o 
  10   3   3        0.70        1.33      0.77 o 
 -10   4   3        0.16        0.97      0.83 o 
  -9   4   3        0.00       -0.47      0.65 o 
  -8   4   3       45.03       45.99      1.97 o 
  -7   4   3       64.77       69.42      1.40 o 
  -6   4   3        0.18        0.27      0.29 o 
  -5   4   3       10.61       10.77      0.60 o 
  -4   4   3        7.37        7.02      0.50 o 
  -3   4   3      148.50      122.14      1.99 o 
  -2   4   3        0.54        0.31      0.22 o 
  -1   4   3       64.13       55.99      1.53 o 
   0   4   3      120.87      122.96      2.26 o 
   1   4   3      140.60      146.18      2.01 o 
   2   4   3        0.46        1.02      0.34 o 
   3   4   3       12.81       13.83      0.52 o 
   4   4   3        1.79        1.95      0.62 o 
   5   4   3      124.72      128.51      2.71 o 
   6   4   3       85.64       82.42      4.80 o 
   7   4   3       58.23       47.44      1.53 o 
   8   4   3        3.72        2.59      0.63 o 
   9   4   3        0.47       -0.36      0.59 o 
 -10   5   3        0.33       -0.62      1.34 o 
  -9   5   3        4.57        0.86      1.29 o 
  -8   5   3      144.75      144.75      3.43 o 
  -7   5   3      108.24      105.12      1.71 o 
  -6   5   3        0.21        0.29      0.29 o 
  -5   5   3        0.67        0.20      0.26 o 
  -4   5   3       43.76       44.16      1.06 o 
  -3   5   3      294.51      308.37      3.60 o 
  -2   5   3       10.81        5.98      0.34 o 
  -1   5   3       39.23       32.48      0.85 o 
   0   5   3        9.59        9.72      0.68 o 
   1   5   3      753.96      774.64      6.71 o 
   2   5   3       32.60       42.88      0.90 o 
   3   5   3      128.03      130.91      1.65 o 
   4   5   3       50.31       47.28      1.16 o 
   5   5   3       27.24       29.83      1.33 o 
   6   5   3       21.74       19.03      1.02 o 
   7   5   3       28.83       25.53      1.18 o 
   8   5   3        0.85        0.42      0.73 o 
   9   5   3        0.38        1.23      1.04 o 
 -10   6   3        2.04        0.36      1.48 o 
  -9   6   3       15.00       16.36      2.22 o 
  -8   6   3       47.23       46.41      2.07 o 
  -7   6   3       89.04       99.97      1.70 o 
  -6   6   3       19.94       20.95      0.79 o 
  -5   6   3        0.04       -0.29      0.31 o 
  -4   6   3        0.00        0.37      0.32 o 
  -3   6   3        0.47        1.04      0.32 o 
  -2   6   3        9.74       10.27      0.66 o 
  -1   6   3       32.44       35.65      1.06 o 
   0   6   3       14.37       19.97      0.75 o 
   1   6   3      497.10      528.81      4.32 o 
   2   6   3       24.98       31.68      0.86 o 
   3   6   3       22.09       24.64      0.71 o 
   4   6   3       19.01       18.14      0.68 o 
   5   6   3       23.67       23.60      1.03 o 
   6   6   3      132.90      131.17      3.16 o 
   7   6   3       17.37       15.48      1.33 o 
   8   6   3        0.49        0.68      0.81 o 
   9   6   3        2.26        2.36      1.03 o 
  -9   7   3       15.67       24.34      2.67 o 
  -8   7   3        2.58        3.18      0.99 o 
  -7   7   3       21.50       20.82      1.00 o 
  -6   7   3        0.01       -0.22      0.34 o 
  -5   7   3        3.38        3.03      0.45 o 
  -4   7   3       15.60       16.41      1.21 o 
  -3   7   3       97.59      100.24      2.07 o 
  -2   7   3       20.79       20.49      0.84 o 
  -1   7   3        4.99        7.40      0.75 o 
   0   7   3       53.60       49.90      1.03 o 
   1   7   3       54.74       57.72      1.12 o 
   2   7   3        6.41        5.58      0.38 o 
   3   7   3        2.60        2.96      0.37 o 
   4   7   3        4.20        4.20      0.52 o 
   5   7   3      272.63      271.41      5.76 o 
   6   7   3      138.40      143.36      4.72 o 
   7   7   3       12.71       10.73      1.65 o 
   8   7   3        1.25        2.88      1.74 o 
   9   7   3        0.00        0.34      1.01 o 
  -9   8   3        1.79        1.40      1.00 o 
  -8   8   3       48.67       50.58      2.26 o 
  -7   8   3       15.88       17.83      0.95 o 
  -6   8   3        5.33        5.54      0.72 o 
  -5   8   3        0.67        1.24      0.45 o 
  -4   8   3        0.66        0.58      0.34 o 
  -3   8   3        6.29        6.07      1.00 o 
  -2   8   3        0.40        1.93      0.95 o 
  -1   8   3        7.02        8.33      0.59 o 
   0   8   3        1.11        1.10      0.30 o 
   1   8   3       13.22       13.12      0.62 o 
   2   8   3       26.60       30.36      0.88 o 
   3   8   3        0.07        0.09      0.25 o 
   4   8   3        4.11        4.44      0.57 o 
   5   8   3       97.93       95.23      2.60 o 
   6   8   3       62.94       62.01      2.25 o 
   7   8   3       50.64       47.31      2.17 o 
   8   8   3        3.46        2.11      1.02 o 
   9   8   3        0.02        0.08      1.17 o 
  -9   9   3        9.58        8.03      1.34 o 
  -8   9   3       61.25       64.73      2.58 o 
  -7   9   3       23.55       24.91      1.12 o 
  -6   9   3        0.12       -0.16      0.41 o 
  -5   9   3        4.55        4.09      0.63 o 
  -4   9   3        1.31        1.22      0.43 o 
  -3   9   3        0.44        0.27      0.34 o 
  -2   9   3        5.50        5.58      0.56 o 
  -1   9   3        4.17        5.33      0.54 o 
   0   9   3        0.16       -0.05      0.24 o 
   1   9   3       91.46       92.15      1.54 o 
   2   9   3        4.19        4.34      0.46 o 
   3   9   3       62.61       57.99      1.26 o 
   4   9   3        0.01        0.47      0.41 o 
   5   9   3        2.58        2.18      1.19 o 
   6   9   3       24.45       28.80      1.66 o 
   7   9   3       12.62       10.63      1.31 o 
   8   9   3        0.16        0.34      0.98 o 
  -8  10   3        5.66        5.77      1.24 o 
  -7  10   3        4.73        5.49      1.04 o 
  -6  10   3        8.39        8.03      0.82 o 
  -5  10   3        9.05       11.27      0.90 o 
  -4  10   3        1.19        1.05      0.40 o 
  -3  10   3        4.93        7.75      0.93 o 
  -2  10   3       60.70       58.86      4.11 o 
  -1  10   3        9.79       11.76      1.05 o 
   0  10   3       24.66       27.24      1.07 o 
   1  10   3        8.07        7.38      0.67 o 
   2  10   3       69.49       78.33      1.49 o 
   3  10   3       57.87       61.96      2.20 o 
   4  10   3        1.03        0.33      0.40 o 
   5  10   3       27.88       31.37      1.65 o 
   6  10   3       54.81       57.75      2.27 o 
   7  10   3        6.99        7.54      1.22 o 
   8  10   3        1.25        0.78      1.04 o 
  -8  11   3        5.28        6.39      1.72 o 
  -7  11   3        7.43        8.89      1.14 o 
  -6  11   3        0.72        0.08      0.45 o 
  -5  11   3        6.50        7.70      0.98 o 
  -4  11   3        3.53        3.86      0.81 o 
  -3  11   3        1.61        2.92      0.88 o 
  -2  11   3      151.71      145.54      3.41 o 
  -1  11   3       70.12       63.17      2.17 o 
   0  11   3        7.85        7.16      0.69 o 
   1  11   3        5.32        6.32      0.64 o 
   2  11   3       11.74       12.68      0.84 o 
   3  11   3       11.66       10.86      0.88 o 
   4  11   3        1.67        0.86      0.47 o 
   5  11   3       69.14       70.06      3.02 o 
   6  11   3       42.20       45.80      2.15 o 
   7  11   3        2.48        1.48      0.99 o 
  -7  12   3        0.74       -0.02      0.81 o 
  -6  12   3        8.88        9.53      1.21 o 
  -5  12   3       16.39       16.68      1.41 o 
  -4  12   3        3.04        3.04      0.77 o 
  -3  12   3        0.71        1.66      0.92 o 
  -2  12   3       46.76       43.35      2.63 o 
  -1  12   3       83.33       83.90      2.61 o 
   0  12   3       10.75       10.17      1.05 o 
   1  12   3        1.93        2.11      0.80 o 
   2  12   3        0.02        0.02      0.37 o 
   3  12   3        0.04        0.31      0.40 o 
   4  12   3        1.32        3.10      0.74 o 
   5  12   3       23.20       28.16      2.50 o 
   6  12   3       17.64       16.07      1.49 o 
   7  12   3        3.61        1.41      1.11 o 
  -7  13   3        0.18       -0.55      0.79 o 
  -6  13   3        0.81        0.34      0.61 o 
  -5  13   3        1.84        3.12      0.83 o 
  -4  13   3        0.07        0.24      0.86 o 
  -3  13   3        1.89        1.47      0.65 o 
  -2  13   3        0.00        1.09      0.61 o 
  -1  13   3        8.55       10.25      1.10 o 
   0  13   3       20.61       22.52      1.48 o 
   1  13   3        0.16        0.05      0.36 o 
   2  13   3       14.42       14.61      0.99 o 
   3  13   3       16.45       15.30      1.03 o 
   4  13   3        2.93        4.74      1.75 o 
   5  13   3        0.22        0.98      1.34 o 
   6  13   3        2.91        0.88      1.38 o 
  -6  14   3        0.06        0.54      0.69 o 
  -5  14   3        0.86        1.17      0.70 o 
  -4  14   3        0.07        0.83      0.57 o 
  -3  14   3        1.82        1.15      0.67 o 
  -2  14   3       26.60       24.12      1.72 o 
  -1  14   3        0.00        0.83      1.20 o 
   0  14   3       13.81       14.01      1.31 o 
   1  14   3        0.04        0.11      0.49 o 
   2  14   3        9.44        8.66      0.89 o 
   3  14   3       12.23       13.70      1.23 o 
   4  14   3        0.10        0.45      0.69 o 
   5  14   3        1.63       -0.67      1.22 o 
  -5  15   3        3.99        4.34      1.34 o 
  -4  15   3        5.86        6.53      1.10 o 
  -3  15   3        8.28        6.56      1.90 o 
  -2  15   3       99.45       92.18      3.12 o 
  -1  15   3       34.26       32.04      1.83 o 
   0  15   3        1.55        3.10      0.88 o 
   1  15   3        0.51        0.34      0.56 o 
   2  15   3        7.59        8.87      3.80 o 
   3  15   3        2.82        0.61      0.56 o 
   4  15   3        1.65        2.77      0.92 o 
  -4  16   3        2.77        2.77      1.12 o 
  -3  16   3        3.77        2.90      1.00 o 
  -2  16   3       34.22       28.55      1.95 o 
  -1  16   3       56.91       55.67      6.59 o 
   0  16   3       24.59       25.18      1.79 o 
   1  16   3        1.19        1.75      0.78 o 
   2  16   3        0.17       -0.34      0.53 o 
   3  16   3        0.22       -0.07      0.53 o 
  -1  17   3       14.52       17.95      1.74 o 
   0  17   3       25.85       27.75      1.97 o 
   1  17   3        3.16        3.00      0.99 o 
 -10   0   4       13.48       15.95      2.15 o 
  -9   0   4        1.18        4.55      1.26 o 
  -8   0   4        2.89        0.74      0.88 o 
  -7   0   4        2.75        2.41      0.73 o 
  -6   0   4        2.02        1.91      0.65 o 
  -5   0   4       15.41       14.55      1.12 o 
  -4   0   4      229.74      259.71      4.25 o 
  -3   0   4       20.43       25.23      1.21 o 
  -2   0   4      240.95      254.17      5.87 o 
  -1   0   4        2.79        1.24      0.60 o 
   0   0   4       15.72       16.50      1.41 o 
   1   0   4      898.09      981.84     14.30 o 
   2   0   4      222.38      258.28      8.83 o 
   3   0   4        9.82        8.74      0.67 o 
   4   0   4       46.74       51.14      2.50 o 
   5   0   4     1196.63     1178.06     17.83 o 
   6   0   4       37.69       34.55      2.26 o 
   7   0   4       12.29        9.32      1.50 o 
   8   0   4        0.02        0.52      0.93 o 
   9   0   4        6.44        8.25      1.67 o 
 -10   1   4       14.19       15.97      1.99 o 
  -9   1   4        4.24        7.70      1.17 o 
  -8   1   4        8.98        9.19      1.14 o 
  -7   1   4        5.04        5.95      0.73 o 
  -6   1   4        1.97        1.41      0.42 o 
  -5   1   4        3.38        3.54      0.49 o 
  -4   1   4        5.05        5.02      0.52 o 
  -3   1   4       10.24        9.29      0.58 o 
  -2   1   4       71.33       55.56      3.54 o 
  -1   1   4        9.53        7.62      0.72 o 
   0   1   4     1004.44     1072.30     11.11 o 
   1   1   4      765.02      836.59      8.89 o 
   2   1   4      121.74      115.02      1.64 o 
   3   1   4       54.00       58.70      1.09 o 
   4   1   4       19.54       17.26      1.67 o 
   5   1   4      284.11      271.75      4.56 o 
   6   1   4       16.71       17.65      1.45 o 
   7   1   4       19.70       21.45      1.54 o 
   8   1   4       14.02       15.99      1.37 o 
   9   1   4       10.73       14.77      1.43 o 
 -10   2   4        1.38        3.63      1.04 o 
  -9   2   4        6.87        7.48      1.15 o 
  -8   2   4       14.44       15.89      2.59 o 
  -7   2   4        0.16       -0.31      0.36 o 
  -6   2   4        3.07        1.93      0.44 o 
  -5   2   4        0.55       -0.12      0.29 o 
  -4   2   4        0.00        0.39      0.31 o 
  -3   2   4       39.03       33.08      1.14 o 
  -2   2   4       26.15       23.74      2.56 o 
  -1   2   4      156.94      160.39      3.05 o 
   0   2   4       12.58       10.65      0.89 o 
   1   2   4       14.30       12.33      1.68 o 
   2   2   4        1.42        1.11      0.31 o 
   3   2   4       10.27       10.99      0.54 o 
   4   2   4       12.44       10.92      1.45 o 
   5   2   4       49.70       49.96      1.87 o 
   6   2   4        2.72        1.28      0.79 o 
   7   2   4        1.12        0.19      0.56 o 
   8   2   4        0.91        0.93      0.64 o 
   9   2   4        0.02        0.76      0.76 o 
 -10   3   4       11.33       15.64      1.57 o 
  -9   3   4       16.59       22.46      1.65 o 
  -8   3   4        4.12        2.67      0.66 o 
  -7   3   4        6.35        4.82      0.63 o 
  -6   3   4        3.63        1.75      0.46 o 
  -5   3   4        0.57        0.01      0.31 o 
  -4   3   4      140.07      143.77      2.09 o 
  -3   3   4       12.96       13.62      0.99 o 
  -2   3   4        0.04        0.39      0.30 o 
  -1   3   4       16.21       16.34      0.91 o 
   0   3   4      931.97     1006.78     10.47 o 
   1   3   4      367.10      389.58      4.91 o 
   2   3   4       90.76       84.81      1.59 o 
   3   3   4       22.00       21.82      0.83 o 
   4   3   4      115.13      105.95      2.55 o 
   5   3   4      360.10      349.39      8.83 o 
   6   3   4       23.70       23.30      1.39 o 
   7   3   4        5.17        5.65      0.94 o 
   8   3   4        5.79        5.78      0.99 o 
   9   3   4        4.44        3.28      0.92 o 
 -10   4   4        4.50        4.90      2.24 o 
  -9   4   4        0.10        1.21      0.83 o 
  -8   4   4        4.44        6.57      1.17 o 
  -7   4   4        1.79        0.63      0.41 o 
  -6   4   4       13.33       10.26      0.74 o 
  -5   4   4        1.95        1.00      0.36 o 
  -4   4   4       92.07       99.09      2.04 o 
  -3   4   4      113.98      110.46      2.06 o 
  -2   4   4       43.69       42.91      1.53 o 
  -1   4   4       27.79       22.70      1.08 o 
   0   4   4       20.54       20.53      1.01 o 
   1   4   4      116.92      131.14      2.48 o 
   2   4   4       39.78       42.44      1.10 o 
   3   4   4       18.36       19.75      0.68 o 
   4   4   4       61.84       64.45      4.34 o 
   5   4   4      701.92      698.81      8.45 o 
   6   4   4        0.02       -0.29      0.55 o 
   7   4   4        0.21       -0.21      0.53 o 
   8   4   4        2.04        1.82      1.45 o 
   9   4   4        5.87        7.27      1.27 o 
 -10   5   4        5.85        7.13      2.00 o 
  -9   5   4        1.92       -0.12      1.24 o 
  -8   5   4       64.82       70.18      2.10 o 
  -7   5   4        0.42        0.68      0.44 o 
  -6   5   4       13.53       12.11      0.76 o 
  -5   5   4        6.11        6.75      0.60 o 
  -4   5   4       11.65       14.42      0.94 o 
  -3   5   4       14.04       14.55      1.04 o 
  -2   5   4       38.87       35.67      1.69 o 
  -1   5   4       34.95       31.32      1.31 o 
   0   5   4       25.28       28.01      1.18 o 
   1   5   4      176.74      185.99      2.61 o 
   2   5   4        8.45       10.28      0.66 o 
   3   5   4        5.81        5.12      0.57 o 
   4   5   4       46.72       43.10      2.28 o 
   5   5   4       53.24       56.26      3.37 o 
   6   5   4        3.83        2.16      1.39 o 
   7   5   4       31.12       31.86      1.37 o 
   8   5   4        5.23        6.29      1.74 o 
   9   5   4        5.55        7.88      1.41 o 
  -9   6   4       20.42       25.42      2.69 o 
  -8   6   4       24.43       30.87      1.96 o 
  -7   6   4        7.53        6.00      0.65 o 
  -6   6   4        0.00        0.51      0.49 o 
  -5   6   4       15.25       11.12      0.83 o 
  -4   6   4       16.13       15.06      0.89 o 
  -3   6   4        0.60        0.87      0.36 o 
  -2   6   4       14.57       14.78      1.01 o 
  -1   6   4       75.64       70.11      1.42 o 
   0   6   4       75.79       76.40      2.00 o 
   1   6   4       21.85       21.29      0.88 o 
   2   6   4        6.70        7.30      0.58 o 
   3   6   4        0.60        0.37      0.26 o 
   4   6   4        0.04       -0.34      0.46 o 
   5   6   4       91.58       95.04      2.47 o 
   6   6   4        0.10        0.24      0.79 o 
   7   6   4        1.45        1.25      0.82 o 
   8   6   4        0.03       -0.64      0.78 o 
   9   6   4        0.09        0.27      0.99 o 
  -9   7   4        6.34        7.61      1.91 o 
  -8   7   4        5.26        3.09      0.86 o 
  -7   7   4        2.79        1.69      0.62 o 
  -6   7   4       19.26       16.78      1.04 o 
  -5   7   4       15.62       12.09      0.86 o 
  -4   7   4      168.71      165.47      2.80 o 
  -3   7   4       95.30       95.76      2.11 o 
  -2   7   4        0.44        0.31      0.69 o 
  -1   7   4       13.81       13.35      0.72 o 
   0   7   4       16.57       18.43      0.74 o 
   1   7   4       18.72       22.02      0.78 o 
   2   7   4        1.46        0.29      0.28 o 
   3   7   4        2.84        2.64      0.35 o 
   4   7   4        8.70        7.74      1.12 o 
   5   7   4      148.78      144.36      3.34 o 
   6   7   4       21.23       17.94      3.39 o 
   7   7   4        4.49        5.23      1.04 o 
   8   7   4        0.08        0.18      0.87 o 
  -9   8   4        8.12        9.66      2.10 o 
  -8   8   4       32.62       35.67      1.94 o 
  -7   8   4        2.45        1.83      0.70 o 
  -6   8   4       18.79       15.80      1.06 o 
  -5   8   4       55.63       50.18      1.59 o 
  -4   8   4       39.16       33.47      1.27 o 
  -3   8   4       10.99       11.73      0.80 o 
  -2   8   4        8.82        8.94      1.06 o 
  -1   8   4       55.90       57.56      1.91 o 
   0   8   4        5.18        3.91      0.43 o 
   1   8   4       11.16       13.21      0.67 o 
   2   8   4       32.09       32.37      0.96 o 
   3   8   4       20.02       20.24      0.80 o 
   4   8   4        0.02        0.80      0.56 o 
   5   8   4      103.04       95.00      2.71 o 
   6   8   4       15.02       14.77      1.33 o 
   7   8   4       23.96       24.94      1.70 o 
   8   8   4        0.37        1.27      1.85 o 
  -8   9   4       62.37       64.86      2.59 o 
  -7   9   4        5.76        8.01      0.91 o 
  -6   9   4       21.99       21.61      1.23 o 
  -5   9   4        3.13        3.04      0.61 o 
  -4   9   4       22.11       22.91      1.12 o 
  -3   9   4        9.69       11.85      0.85 o 
  -2   9   4       34.67       33.90      1.57 o 
  -1   9   4      162.44      153.19      3.33 o 
   0   9   4        8.07        7.80      0.57 o 
   1   9   4        1.52        2.29      0.40 o 
   2   9   4        3.44        4.56      0.49 o 
   3   9   4       10.20        9.57      0.62 o 
   4   9   4       29.13       28.74      1.51 o 
   5   9   4        1.98        2.15      0.77 o 
   6   9   4        2.28        3.25      0.92 o 
   7   9   4        6.32        5.07      1.05 o 
   8   9   4        0.95        1.12      1.25 o 
  -8  10   4       17.90       19.46      1.62 o 
  -7  10   4        0.49        0.16      0.51 o 
  -6  10   4        0.53        1.08      0.57 o 
  -5  10   4        1.13        1.17      0.47 o 
  -4  10   4       10.49       11.25      0.90 o 
  -3  10   4        0.03        0.15      0.98 o 
  -2  10   4       28.93       31.75      1.59 o 
  -1  10   4       81.99       85.60      2.53 o 
   0  10   4       10.49        9.69      2.35 o 
   1  10   4       26.29       27.53      1.19 o 
   2  10   4        8.41        9.18      0.64 o 
   3  10   4        2.59        2.17      0.42 o 
   4  10   4        0.74        0.52      0.89 o 
   5  10   4       11.52       10.17      1.15 o 
   6  10   4        0.00       -0.46      0.69 o 
   7  10   4        0.36        0.02      0.78 o 
  -7  11   4        2.03        1.74      0.63 o 
  -6  11   4        4.61        3.12      0.65 o 
  -5  11   4        4.80        5.59      2.26 o 
  -4  11   4       10.30        8.79      1.23 o 
  -3  11   4       11.56        9.72      1.41 o 
  -2  11   4        3.61        4.22      0.83 o 
  -1  11   4        1.95        1.75      1.06 o 
   0  11   4        0.01       -0.38      0.44 o 
   1  11   4        5.93        7.88      1.54 o 
   2  11   4        0.86        0.38      0.38 o 
   3  11   4        0.14        0.27      0.49 o 
   4  11   4        1.32        1.24      0.72 o 
   5  11   4        4.05        3.14      0.93 o 
   6  11   4        5.11        5.15      1.11 o 
   7  11   4        0.06        0.62      1.16 o 
  -7  12   4        1.22        3.21      0.87 o 
  -6  12   4        5.37        5.10      1.14 o 
  -5  12   4       29.15       27.19      3.31 o 
  -4  12   4       18.02       17.29      1.48 o 
  -3  12   4        0.30        0.27      0.49 o 
  -2  12   4        1.85        1.80      0.70 o 
  -1  12   4       67.07       76.96      2.60 o 
   0  12   4       17.68       21.25      3.34 o 
   1  12   4        1.42        2.20      0.67 o 
   2  12   4        4.78        5.13      0.70 o 
   3  12   4        1.40        0.54      0.63 o 
   4  12   4        2.19        1.31      1.31 o 
   5  12   4        0.00       -0.38      1.14 o 
   6  12   4       14.13       15.92      1.53 o 
  -6  13   4        1.38        0.54      1.23 o 
  -5  13   4        1.01        0.29      0.67 o 
  -4  13   4        0.35        1.30      0.65 o 
  -3  13   4        0.85        0.34      0.60 o 
  -2  13   4       13.50       13.29      1.34 o 
  -1  13   4      141.11      153.63      5.39 o 
   0  13   4       42.98       46.30      2.36 o 
   1  13   4        3.71        5.34      1.60 o 
   2  13   4        5.65        5.07      0.73 o 
   3  13   4        0.65        0.07      0.57 o 
   4  13   4        4.22        4.53      1.48 o 
   5  13   4        1.14        1.81      1.36 o 
  -5  14   4        0.05       -0.23      0.64 o 
  -4  14   4        0.22       -0.04      1.08 o 
  -3  14   4        2.80        2.56      1.47 o 
  -2  14   4       42.96       42.91      2.17 o 
  -1  14   4       55.39       60.77      2.50 o 
   0  14   4        3.86        5.40      1.22 o 
   1  14   4        4.89        5.17      0.98 o 
   2  14   4       16.12       17.07      1.41 o 
   3  14   4       13.30       15.51      1.39 o 
   4  14   4        2.87        1.88      1.45 o 
  -4  15   4        0.35        0.81      0.87 o 
  -3  15   4        4.55        5.68      1.48 o 
  -2  15   4       10.88        8.54      1.25 o 
  -1  15   4        0.02        0.50      0.70 o 
   0  15   4        0.75        1.31      0.74 o 
   1  15   4        0.00       -0.04      0.55 o 
   2  15   4        0.47        0.17      0.59 o 
   3  15   4        2.23        2.34      1.14 o 
  -2  16   4        0.78        0.47      1.35 o 
  -1  16   4        7.07        8.55      2.60 o 
   0  16   4        7.29       12.08      1.47 o 
   1  16   4        0.15       -0.26      0.60 o 
   2  16   4        0.01        0.36      0.70 o 
  -9   1   5        4.13        4.17      3.23 o 
  -8   1   5       10.95       10.88      0.91 o 
  -7   1   5       21.56       18.79      1.05 o 
  -6   1   5       67.30       61.29      1.61 o 
  -5   1   5       26.63       27.88      1.06 o 
  -4   1   5        7.36        7.39      0.76 o 
  -3   1   5       51.64       48.95      1.93 o 
  -2   1   5       26.77       28.42      1.51 o 
  -1   1   5       49.78       52.75      2.17 o 
   0   1   5       71.45       73.32      2.21 o 
   1   1   5        6.59        6.46      0.72 o 
   2   1   5       15.57       17.07      1.25 o 
   3   1   5        0.02       -0.33      0.42 o 
   4   1   5      880.30      832.20     10.97 o 
   5   1   5       96.57      104.22      3.19 o 
   6   1   5       24.65       25.46      1.53 o 
   7   1   5        2.50        3.13      0.87 o 
   8   1   5        4.16        4.43      0.96 o 
   9   1   5        4.99        6.72      1.28 o 
  -9   2   5        0.69        2.59      0.84 o 
  -8   2   5        0.28       -0.27      0.44 o 
  -7   2   5       17.39       16.19      0.99 o 
  -6   2   5        6.57        6.40      0.70 o 
  -5   2   5       10.74        8.28      0.71 o 
  -4   2   5       47.14       43.45      1.50 o 
  -3   2   5       35.90       37.44      2.05 o 
  -2   2   5       42.96       44.06      1.78 o 
  -1   2   5      199.33      189.14      3.67 o 
   0   2   5      339.46      364.88      5.33 o 
   1   2   5        6.27        7.30      0.72 o 
   2   2   5        7.27        7.81      0.63 o 
   3   2   5        9.46       12.89      1.10 o 
   4   2   5       86.80       95.49      3.70 o 
   5   2   5      261.41      252.58      4.64 o 
   6   2   5       50.97       56.68      2.15 o 
   7   2   5        0.12        0.21      0.60 o 
   8   2   5        0.32        0.33      0.66 o 
  -9   3   5        0.09       -0.36      0.67 o 
  -8   3   5        0.04        0.13      0.45 o 
  -7   3   5        1.18        2.07      0.54 o 
  -6   3   5       35.95       29.95      1.16 o 
  -5   3   5       19.75       18.03      1.12 o 
  -4   3   5        7.11        5.74      0.71 o 
  -3   3   5       29.11       29.47      1.53 o 
  -2   3   5       55.26       52.57      1.95 o 
  -1   3   5        1.80        0.63      0.42 o 
   0   3   5      304.47      299.12      4.71 o 
   1   3   5       14.28       16.57      1.02 o 
   2   3   5       68.20       60.89      1.51 o 
   3   3   5       74.35       69.48      1.64 o 
   4   3   5      245.81      250.12      4.51 o 
   5   3   5       85.22       94.12      2.69 o 
   6   3   5        2.93        2.07      0.73 o 
   7   3   5        1.64        1.52      0.72 o 
   8   3   5        0.85        1.40      0.87 o 
  -9   4   5        1.18        2.15      0.92 o 
  -8   4   5        0.20        0.45      0.50 o 
  -7   4   5        1.43        1.04      0.48 o 
  -6   4   5       70.16       63.33      1.72 o 
  -5   4   5        1.99        1.12      0.75 o 
  -4   4   5       74.10       81.39      3.45 o 
  -3   4   5        1.07        1.88      0.55 o 
  -2   4   5      177.90      178.79      3.57 o 
  -1   4   5        8.84        7.28      0.93 o 
   0   4   5       54.82       50.84      1.88 o 
   1   4   5       67.56       67.96      1.90 o 
   2   4   5        2.47        2.95      0.48 o 
   3   4   5       88.49       94.48      1.95 o 
   4   4   5       33.36       38.09      2.00 o 
   5   4   5       22.12       23.07      1.45 o 
   6   4   5       16.36       17.12      1.34 o 
   7   4   5       13.96       10.69      1.97 o 
   8   4   5        2.71        2.20      0.83 o 
  -9   5   5        1.21        1.65      1.41 o 
  -8   5   5        1.85        1.69      0.56 o 
  -7   5   5        0.90        0.80      0.48 o 
  -6   5   5       60.14       51.70      1.80 o 
  -5   5   5        2.49        1.40      0.48 o 
  -4   5   5        8.32        8.36      1.07 o 
  -3   5   5       17.89       16.66      1.66 o 
  -2   5   5      218.37      200.55      3.85 o 
  -1   5   5      361.50      350.77      5.31 o 
   0   5   5       68.19       70.76      2.07 o 
   1   5   5       29.15       32.60      1.14 o 
   2   5   5        0.09        0.09      0.30 o 
   3   5   5        1.29        1.37      0.45 o 
   4   5   5      314.92      328.42      5.27 o 
   5   5   5       85.72       82.29      2.63 o 
   6   5   5        9.92       10.18      1.12 o 
   7   5   5        0.14        0.36      1.05 o 
   8   5   5        4.03        5.10      1.22 o 
  -9   6   5        0.68        2.65      1.55 o 
  -8   6   5        2.74        2.69      0.77 o 
  -7   6   5        0.00       -0.09      0.50 o 
  -6   6   5        2.59        2.19      0.83 o 
  -5   6   5        2.25        1.97      0.55 o 
  -4   6   5        0.54        0.06      0.35 o 
  -3   6   5        4.59        3.25      0.80 o 
  -2   6   5      292.95      290.99      6.39 o 
  -1   6   5       24.02       21.53      1.26 o 
   0   6   5      223.45      225.57      6.66 o 
   1   6   5       51.54       50.10      1.42 o 
   2   6   5        0.08       -0.01      0.31 o 
   3   6   5        3.39        4.61      0.60 o 
   4   6   5        4.04        3.55      1.51 o 
   5   6   5       26.16       23.84      1.46 o 
   6   6   5        2.72        5.15      1.45 o 
   7   6   5        2.78        4.63      1.00 o 
   8   6   5        4.31        3.99      1.16 o 
  -8   7   5        6.37        6.41      1.09 o 
  -7   7   5        3.11        2.26      0.84 o 
  -6   7   5        4.30        2.84      0.98 o 
  -5   7   5       37.59       36.85      1.44 o 
  -4   7   5       32.25       29.03      1.25 o 
  -3   7   5       11.22       11.76      1.11 o 
  -2   7   5      107.73      104.67      2.79 o 
  -1   7   5        5.72        6.68      0.86 o 
   0   7   5      152.97      146.74      3.18 o 
   1   7   5       36.87       41.24      1.33 o 
   2   7   5       15.53       16.06      0.89 o 
   3   7   5       57.18       53.97      1.75 o 
   4   7   5        9.95        9.25      1.48 o 
   5   7   5        2.42        4.70      0.91 o 
   6   7   5        1.02        1.42      0.72 o 
   7   7   5        0.00       -0.07      0.70 o 
   8   7   5        0.49        1.03      1.11 o 
  -8   8   5        1.19        1.34      0.76 o 
  -7   8   5        2.70        2.06      0.67 o 
  -6   8   5       15.71       12.39      1.03 o 
  -5   8   5        0.08        0.30      0.51 o 
  -4   8   5       10.36        8.12      0.84 o 
  -3   8   5        3.18        4.18      0.78 o 
  -2   8   5       44.83       44.28      3.40 o 
  -1   8   5      110.28      112.69      2.91 o 
   0   8   5        7.75        9.21      0.75 o 
   1   8   5        0.51        0.69      0.33 o 
   2   8   5        1.96        1.21      0.34 o 
   3   8   5       11.34        9.84      1.05 o 
   4   8   5       49.46       51.88      2.56 o 
   5   8   5       43.45       46.23      2.00 o 
   6   8   5        0.07        0.46      0.73 o 
   7   8   5        0.73        1.94      0.90 o 
  -8   9   5        4.59        3.99      1.29 o 
  -7   9   5        0.00        1.11      0.61 o 
  -6   9   5        2.48        0.11      0.47 o 
  -5   9   5       13.14       12.08      1.00 o 
  -4   9   5        6.51        7.08      0.83 o 
  -3   9   5        0.30       -0.08      1.01 o 
  -2   9   5      158.39      158.86      3.70 o 
  -1   9   5      336.40      346.73      8.15 o 
   0   9   5       23.17       25.47      1.49 o 
   1   9   5        0.07        0.28      0.31 o 
   2   9   5        1.14        0.88      0.37 o 
   3   9   5        4.35        4.56      0.79 o 
   4   9   5       16.23       15.53      1.26 o 
   5   9   5        9.95        8.61      1.15 o 
   6   9   5        0.66        0.92      0.74 o 
   7   9   5        0.20        0.34      0.89 o 
  -7  10   5        0.81        0.03      0.53 o 
  -6  10   5        0.23        1.23      0.57 o 
  -5  10   5       14.25       12.57      1.47 o 
  -4  10   5       10.93       10.68      0.96 o 
  -3  10   5        1.16        1.40      0.62 o 
  -2  10   5      119.20      117.23      3.23 o 
  -1  10   5       47.86       49.32      2.04 o 
   0  10   5       42.95       48.56      2.68 o 
   1  10   5        0.29        0.38      0.42 o 
   2  10   5        6.70        7.31      0.64 o 
   3  10   5        6.33        6.48      1.16 o 
   4  10   5        0.12       -0.25      0.94 o 
   5  10   5        1.28        1.51      1.04 o 
   6  10   5        0.35        1.08      0.81 o 
  -7  11   5        0.01       -0.11      0.62 o 
  -6  11   5        4.70        3.39      3.15 o 
  -5  11   5       12.85       12.88      1.37 o 
  -4  11   5       21.87       20.29      1.59 o 
  -3  11   5        5.96        9.16      1.49 o 
  -2  11   5       17.83       20.50      1.53 o 
  -1  11   5       12.43       16.26      4.76 o 
   0  11   5        9.72        8.20      1.60 o 
   1  11   5        0.80        0.71      0.97 o 
   2  11   5        3.17        2.75      0.59 o 
   3  11   5       36.12       40.53      1.80 o 
   4  11   5        0.02       -0.30      0.68 o 
   5  11   5        1.81        1.78      0.86 o 
   6  11   5        3.03        1.00      0.90 o 
  -6  12   5        0.98        0.93      0.71 o 
  -5  12   5        7.52        7.62      1.15 o 
  -4  12   5        5.58        3.38      0.89 o 
  -3  12   5        0.05       -0.19      0.94 o 
  -2  12   5        4.92        3.17      0.84 o 
  -1  12   5       16.93       17.29      1.48 o 
   0  12   5        0.16        1.16      0.60 o 
   1  12   5        0.86       -0.23      0.46 o 
   2  12   5        7.94        6.95      2.03 o 
   3  12   5        1.68        0.79      0.61 o 
   4  12   5        4.17        5.91      1.53 o 
   5  12   5        3.77        3.29      1.45 o 
  -5  13   5        0.57       -0.28      0.66 o 
  -4  13   5        1.81        2.26      0.86 o 
  -3  13   5        0.60        1.28      0.95 o 
  -2  13   5       19.37       18.34      1.58 o 
  -1  13   5       35.38       31.93      1.86 o 
   0  13   5        4.45        5.28      0.99 o 
   1  13   5        0.02       -0.23      0.50 o 
   2  13   5        0.00       -0.35      0.55 o 
   3  13   5        1.25       -0.16      0.67 o 
   4  13   5        0.08       -1.39      0.93 o 
  -4  14   5        2.82        4.07      1.07 o 
  -3  14   5        0.09        0.04      0.73 o 
  -2  14   5        4.48        3.42      1.54 o 
  -1  14   5        5.70        6.04      1.29 o 
   0  14   5        1.04        0.57      0.69 o 
   1  14   5        3.94        4.22      0.90 o 
   2  14   5        0.02        1.55      0.70 o 
   3  14   5        6.13        7.82      1.60 o 
  -2  15   5        0.25        0.55      1.12 o 
  -1  15   5        0.52       -0.12      0.77 o 
   0  15   5        0.25        0.32      0.62 o 
   1  15   5        0.06        0.47      0.62 o 
   2  15   5        2.34        0.93      1.00 o 
  -9   0   6        5.10        8.23      1.88 o 
  -8   0   6        0.00        0.01      0.74 o 
  -7   0   6       48.38       40.54      2.11 o 
  -6   0   6      179.28      175.41      4.18 o 
  -5   0   6        3.30        4.98      1.43 o 
  -4   0   6       38.87       43.08      2.93 o 
  -3   0   6        6.71       11.83      1.81 o 
  -2   0   6      276.95      264.95      7.15 o 
  -1   0   6        1.21        0.88      0.67 o 
   0   0   6      167.17      162.86      5.01 o 
   1   0   6      172.77      173.97      5.01 o 
   2   0   6      115.10      120.97      3.30 o 
   3   0   6       15.33       11.49      1.72 o 
   4   0   6      123.55      120.26      4.55 o 
   5   0   6        7.91        9.66      1.65 o 
   6   0   6       46.73       47.33      3.00 o 
   7   0   6        0.07        0.45      0.93 o 
   8   0   6       22.85       24.70      2.65 o 
  -9   1   6        0.25       -0.78      0.91 o 
  -8   1   6        1.66        2.76      0.64 o 
  -7   1   6       11.38       10.20      0.91 o 
  -6   1   6        2.48        1.34      0.60 o 
  -5   1   6        0.58        0.61      0.62 o 
  -4   1   6        0.62        0.05      0.47 o 
  -3   1   6      183.97      197.24      6.22 o 
  -2   1   6      722.76      733.18      9.63 o 
  -1   1   6        2.67        2.54      0.68 o 
   0   1   6       18.41       20.67      1.37 o 
   1   1   6       16.90       15.84      1.65 o 
   2   1   6        7.98        6.55      0.97 o 
   3   1   6       15.81       13.49      1.94 o 
   4   1   6       20.71       19.71      1.42 o 
   5   1   6        1.34        1.93      0.73 o 
   6   1   6        0.58        0.26      0.93 o 
   7   1   6        1.01        2.11      0.79 o 
   8   1   6        6.40        5.77      1.23 o 
  -9   2   6        1.51        3.21      1.05 o 
  -8   2   6        3.28        1.55      0.68 o 
  -7   2   6        3.87        3.77      0.86 o 
  -6   2   6       15.16       13.87      1.15 o 
  -5   2   6        3.21        3.23      0.72 o 
  -4   2   6       24.11       24.40      1.69 o 
  -3   2   6       47.44       50.38      4.66 o 
  -2   2   6      132.82      128.21      3.40 o 
  -1   2   6        2.64        4.16      0.82 o 
   0   2   6        1.43        1.13      0.52 o 
   1   2   6       16.66       14.75      2.21 o 
   2   2   6        5.35        4.61      0.63 o 
   3   2   6        4.76        4.22      1.13 o 
   4   2   6       10.58       10.44      1.17 o 
   5   2   6        6.99        7.77      1.09 o 
   6   2   6        5.21        6.18      1.03 o 
   7   2   6        0.22        0.74      0.72 o 
   8   2   6        0.25       -0.76      1.24 o 
  -9   3   6        0.83        0.41      0.97 o 
  -8   3   6        3.89        4.01      0.96 o 
  -7   3   6       13.59       13.54      1.13 o 
  -6   3   6        3.30        5.10      0.81 o 
  -5   3   6       22.40       22.79      1.34 o 
  -4   3   6        1.35        0.47      0.57 o 
  -3   3   6      197.45      217.74      6.60 o 
  -2   3   6      299.97      294.78      5.34 o 
  -1   3   6        3.09        2.89      0.70 o 
   0   3   6       31.81       32.18      1.54 o 
   1   3   6       27.85       20.12      4.09 o 
   2   3   6        4.18        5.40      0.67 o 
   3   3   6      112.39      102.81      2.96 o 
   4   3   6       53.56       60.05      2.29 o 
   5   3   6        0.28        0.68      0.63 o 
   6   3   6        6.22        6.53      1.04 o 
   7   3   6        0.78        1.07      0.82 o 
  -8   4   6        0.63        0.39      0.78 o 
  -7   4   6       36.90       33.06      1.70 o 
  -6   4   6       28.17       27.03      1.49 o 
  -5   4   6        1.41        1.50      0.58 o 
  -4   4   6        5.99        5.09      0.98 o 
  -3   4   6        2.04        1.83      0.71 o 
  -2   4   6       40.52       35.09      1.88 o 
  -1   4   6       55.84       56.00      2.12 o 
   0   4   6       35.17       33.35      1.57 o 
   1   4   6        3.06        4.16      0.85 o 
   2   4   6       63.09       59.68      1.67 o 
   3   4   6       14.69       18.70      2.09 o 
   4   4   6       82.97       83.30      2.69 o 
   5   4   6        9.86       11.75      1.26 o 
   6   4   6        1.92        1.30      1.65 o 
   7   4   6        3.86        4.21      0.99 o 
  -8   5   6        1.14       -0.02      0.69 o 
  -7   5   6        0.57        2.14      0.70 o 
  -6   5   6        1.93        3.27      0.71 o 
  -5   5   6       36.30       35.87      1.56 o 
  -4   5   6        1.62        2.38      0.81 o 
  -3   5   6        2.57        1.93      1.34 o 
  -2   5   6      549.48      567.99     13.99 o 
  -1   5   6       13.89       12.36      1.17 o 
   0   5   6       50.24       53.70      1.96 o 
   1   5   6        0.10        0.00      0.36 o 
   2   5   6        3.69        3.01      0.58 o 
   3   5   6       15.87       19.26      1.42 o 
   4   5   6      221.45      215.42      4.40 o 
   5   5   6        0.01       -0.18      0.86 o 
   6   5   6        8.37        9.10      1.19 o 
   7   5   6        0.02        0.21      1.19 o 
  -8   6   6        0.12        0.82      0.65 o 
  -7   6   6        4.23        3.45      0.87 o 
  -6   6   6        0.86        0.90      0.79 o 
  -5   6   6        8.73       10.22      1.06 o 
  -4   6   6        4.70        3.65      0.83 o 
  -3   6   6       32.39       34.44      2.50 o 
  -2   6   6      171.27      179.42      3.99 o 
  -1   6   6       38.90       35.15      1.71 o 
   0   6   6        1.07        0.40      0.45 o 
   1   6   6        1.50        1.83      0.47 o 
   2   6   6       30.96       28.00      1.46 o 
   3   6   6        8.68        7.31      1.03 o 
   4   6   6        9.53       10.49      1.16 o 
   5   6   6        2.87        4.53      1.43 o 
   6   6   6        1.46        0.72      1.05 o 
   7   6   6        0.01        0.88      1.38 o 
  -8   7   6        6.15        8.24      1.15 o 
  -7   7   6        0.03       -0.57      0.59 o 
  -6   7   6        0.49        0.47      0.57 o 
  -5   7   6        6.58        7.24      0.93 o 
  -4   7   6        2.98        4.71      0.90 o 
  -3   7   6        0.01       -0.23      0.75 o 
  -2   7   6       73.68       71.73      3.45 o 
  -1   7   6        0.44        0.17      0.51 o 
   0   7   6       31.74       34.96      1.64 o 
   1   7   6        1.63        1.11      0.43 o 
   2   7   6       49.47       46.02      2.40 o 
   3   7   6       79.03       67.30      3.43 o 
   4   7   6       27.82       24.96      2.36 o 
   5   7   6        2.72        1.34      1.10 o 
   6   7   6        0.37        2.02      0.84 o 
   7   7   6        2.94        3.23      1.14 o 
  -7   8   6        5.68        5.05      0.95 o 
  -6   8   6        0.83        1.67      0.60 o 
  -5   8   6        2.90        3.28      0.86 o 
  -4   8   6       13.39       13.36      1.31 o 
  -3   8   6        0.00        0.37      0.53 o 
  -2   8   6        0.12       -0.48      0.52 o 
  -1   8   6       25.99       27.61      2.71 o 
   0   8   6        0.49        0.39      0.42 o 
   1   8   6        3.06        2.41      0.55 o 
   2   8   6       23.72       21.14      1.14 o 
   3   8   6       33.11       35.69      1.73 o 
   4   8   6       70.91       78.14      2.62 o 
   5   8   6        0.09        1.45      1.53 o 
   6   8   6        5.63        9.72      1.31 o 
  -7   9   6        0.07        0.19      0.63 o 
  -6   9   6        1.94        3.93      1.22 o 
  -5   9   6        0.17       -0.31      0.46 o 
  -4   9   6        0.09        0.04      0.66 o 
  -3   9   6        0.53        0.68      1.19 o 
  -2   9   6       30.68       31.02      1.73 o 
  -1   9   6       16.19       15.66      2.04 o 
   0   9   6       16.28       16.64      1.43 o 
   1   9   6        0.31        0.00      0.40 o 
   2   9   6        4.10        5.43      0.72 o 
   3   9   6       18.58       18.52      1.39 o 
   4   9   6       73.40       69.46      3.96 o 
   5   9   6        1.21        2.28      1.23 o 
   6   9   6        6.34        6.93      1.27 o 
  -6  10   6        3.46        4.39      1.16 o 
  -5  10   6        3.05        2.10      0.81 o 
  -4  10   6        0.49        0.65      1.00 o 
  -3  10   6        1.87        2.10      0.82 o 
  -2  10   6       10.53        8.81      1.19 o 
  -1  10   6       31.49       25.50      2.06 o 
   0  10   6       12.37       13.02      1.45 o 
   1  10   6        8.10        9.09      0.91 o 
   2  10   6       10.36       10.64      1.16 o 
   3  10   6       21.06       19.78      1.45 o 
   4  10   6        1.85        2.62      0.93 o 
   5  10   6        0.06       -0.36      1.47 o 
  -6  11   6        0.12        0.08      0.79 o 
  -5  11   6        5.61        3.35      0.99 o 
  -4  11   6        0.99       -0.17      0.61 o 
  -3  11   6        2.68        1.35      0.75 o 
  -2  11   6        0.67        0.86      0.85 o 
  -1  11   6        1.67        1.60      0.74 o 
   0  11   6       11.11        8.95      1.36 o 
   1  11   6        0.01       -0.26      0.50 o 
   2  11   6       15.92       12.56      1.76 o 
   3  11   6       21.54       20.10      2.05 o 
   4  11   6        6.75        6.15      1.66 o 
   5  11   6        0.01        0.23      0.86 o 
  -5  12   6        0.42        0.45      0.81 o 
  -4  12   6        0.01        0.17      0.63 o 
  -3  12   6        0.24       -0.10      0.68 o 
  -2  12   6        0.83        1.07      0.67 o 
  -1  12   6        0.73        1.65      0.80 o 
   0  12   6        0.00        0.21      0.81 o 
   1  12   6        0.00       -0.21      0.55 o 
   2  12   6        1.48       -0.24      0.81 o 
   4  12   6       27.20       29.73      2.62 o 
  -4  13   6        4.84        5.40      1.18 o 
  -3  13   6        1.28        2.02      1.01 o 
  -2  13   6        0.75        2.07      0.84 o 
  -1  13   6       23.30       23.80      1.82 o 
   0  13   6        5.39        6.03      1.45 o 
   1  13   6        0.39        1.06      0.86 o 
   2  13   6        1.40        0.19      0.81 o 
  -2  14   6        0.00        0.63      0.98 o 
  -1  14   6        2.49        2.13      0.98 o 
   0  14   6        4.19        4.67      1.57 o 
   1  14   6        0.02       -0.87      0.87 o 
  -8   1   7        3.60        3.28      1.09 o 
  -7   1   7        0.86        0.02      0.86 o 
  -6   1   7        1.40        1.33      0.84 o 
  -5   1   7       25.29       27.21      2.02 o 
  -4   1   7        0.59       -0.35      0.86 o 
  -3   1   7       58.72       58.95      2.66 o 
  -2   1   7       36.04       35.19      3.64 o 
  -1   1   7        1.20       -0.28      0.80 o 
   0   1   7       27.31       28.82      2.61 o 
   1   1   7       32.71       30.52      3.98 o 
   2   1   7       16.81       13.18      1.86 o 
   3   1   7       10.29       10.36      1.29 o 
   4   1   7       17.41       18.85      1.58 o 
   5   1   7        2.51        3.38      1.50 o 
   6   1   7       13.59       13.56      1.53 o 
   7   1   7        0.26       -1.12      1.47 o 
  -8   2   7        0.16        0.28      0.71 o 
  -7   2   7        0.05        0.64      0.84 o 
  -6   2   7        8.47       11.59      2.22 o 
  -5   2   7        3.37        5.60      1.21 o 
  -4   2   7        0.11        0.27      0.81 o 
  -3   2   7      630.82      653.64      9.62 o 
  -2   2   7      404.73      417.43      7.04 o 
  -1   2   7       29.19       37.86      2.29 o 
   0   2   7        0.67        0.10      0.47 o 
   1   2   7       12.65       11.66      1.13 o 
   2   2   7       47.35       37.72      2.77 o 
   3   2   7        0.01        0.27      0.86 o 
   4   2   7        0.07        0.41      0.58 o 
   5   2   7        0.50        0.03      1.19 o 
   6   2   7        0.34       -0.36      1.03 o 
  -8   3   7        0.60        2.06      0.89 o 
  -7   3   7       37.83       36.28      2.96 o 
  -6   3   7        0.73        0.97      0.83 o 
  -5   3   7        3.45        3.51      1.04 o 
  -4   3   7       12.09       15.57      3.59 o 
  -3   3   7       25.94       25.88      1.91 o 
  -2   3   7       18.96       20.75      1.69 o 
  -1   3   7        6.51        6.06      2.40 o 
   0   3   7       23.34       25.17      1.86 o 
   1   3   7       14.96       16.07      1.29 o 
   2   3   7      103.82       84.69      4.05 o 
   3   3   7        0.02        0.43      0.68 o 
   4   3   7        0.25        0.12      0.77 o 
   5   3   7        3.47        2.70      0.90 o 
   6   3   7        0.41        0.37      0.92 o 
  -8   4   7        6.56        8.35      1.22 o 
  -7   4   7        0.68        0.99      0.78 o 
  -6   4   7       16.15       20.96      4.40 o 
  -5   4   7        0.05        0.51      0.77 o 
  -4   4   7       15.93       15.56      1.57 o 
  -3   4   7        0.16        0.02      0.81 o 
  -2   4   7       17.19       15.26      1.48 o 
  -1   4   7       16.38       15.92      1.39 o 
   0   4   7       11.79       12.93      1.23 o 
   1   4   7       25.83       19.89      1.41 o 
   2   4   7        1.37        0.26      1.00 o 
   3   4   7        0.15        0.92      0.70 o 
   4   4   7        0.07       -0.01      0.70 o 
   5   4   7        4.77        5.43      1.45 o 
   6   4   7       23.92       26.68      1.88 o 
  -7   5   7        1.27        1.24      0.77 o 
  -6   5   7        0.73        1.54      0.91 o 
  -5   5   7        1.04       -0.23      1.16 o 
  -4   5   7        7.14        6.37      2.10 o 
  -3   5   7       34.69       45.94      2.79 o 
  -2   5   7        4.71        5.80      1.93 o 
  -1   5   7        3.93        3.36      0.83 o 
   0   5   7        3.43        2.95      1.72 o 
   1   5   7        9.50        8.73      0.90 o 
   2   5   7       17.37       15.26      2.03 o 
   3   5   7        1.66        1.08      0.77 o 
   4   5   7        1.79        2.32      0.85 o 
   5   5   7        0.87        1.20      0.87 o 
   6   5   7       12.64       18.21      2.50 o 
  -7   6   7        3.84        3.32      0.92 o 
  -6   6   7        7.95        9.52      1.41 o 
  -5   6   7        1.90        1.30      0.83 o 
  -4   6   7        5.22        3.95      1.04 o 
  -3   6   7       93.48       91.06      3.19 o 
  -2   6   7       18.50       23.22      1.75 o 
  -1   6   7        1.31        2.75      0.80 o 
   0   6   7        5.05        4.76      0.95 o 
   1   6   7        2.32        3.29      0.67 o 
   2   6   7       14.48       12.66      1.96 o 
   3   6   7       12.25       11.89      1.35 o 
   4   6   7        4.04        4.66      1.90 o 
   5   6   7        0.46        1.41      1.14 o 
   6   6   7        6.37        9.18      2.03 o 
  -7   7   7       12.15       13.31      1.40 o 
  -6   7   7        1.78        2.05      0.98 o 
  -5   7   7        1.62        2.56      1.14 o 
  -4   7   7        7.01       10.07      1.42 o 
  -3   7   7       35.89       40.44      3.00 o 
  -2   7   7       25.45       26.05      4.84 o 
  -1   7   7        2.74        2.21      1.67 o 
   0   7   7        7.71        6.86      1.72 o 
   1   7   7        3.91        3.58      0.67 o 
   2   7   7       20.07       13.23      1.93 o 
   3   7   7       15.16       21.84      2.31 o 
   4   7   7        8.77        7.70      1.79 o 
   5   7   7        2.95        1.17      1.12 o 
  -6   8   7        0.00       -0.92      0.76 o 
  -5   8   7        0.01       -1.18      0.79 o 
  -4   8   7        4.98        7.22      1.37 o 
  -3   8   7        1.10        0.69      0.69 o 
  -2   8   7        0.00        0.64      0.69 o 
  -1   8   7        2.98        4.92      1.31 o 
   0   8   7        0.12       -0.07      0.46 o 
   1   8   7        0.00       -0.29      0.45 o 
   2   8   7        3.52        1.19      1.10 o 
   3   8   7       32.07       31.26      2.72 o 
   4   8   7        0.16        1.16      2.19 o 
   5   8   7        8.78       10.13      1.36 o 
  -6   9   7        0.20        1.60      0.94 o 
  -5   9   7       13.33       16.10      2.67 o 
  -4   9   7       17.39       19.02      1.69 o 
  -3   9   7        8.00        7.82      2.04 o 
  -2   9   7        8.35        9.76      1.27 o 
  -1   9   7        1.44        1.18      0.71 o 
   0   9   7        0.97        0.68      0.53 o 
   1   9   7        0.01       -0.12      0.48 o 
   2   9   7        1.63        2.74      1.24 o 
   3   9   7       20.42       21.58      1.56 o 
   4   9   7       16.35       14.35      1.44 o 
  -5  10   7        4.19        4.28      1.36 o 
  -4  10   7        4.61        4.88      1.34 o 
  -3  10   7        0.98        0.50      0.72 o 
  -2  10   7        0.66        0.56      0.66 o 
  -1  10   7        7.61        7.16      1.19 o 
   0  10   7        1.72        2.07      0.78 o 
   1  10   7        1.27        1.56      0.61 o 
   2  10   7        0.84        1.55      1.17 o 
   3  10   7        0.46       -0.33      1.05 o 
   4  10   7        0.92       -0.04      0.77 o 
  -4  11   7        2.35        2.77      0.99 o 
  -3  11   7        1.35        0.70      0.77 o 
  -2  11   7        6.73        7.63      1.26 o 
  -1  11   7        0.38        0.99      0.72 o 
   0  11   7        3.27        3.61      0.88 o 
   1  11   7        1.93        1.44      0.79 o 
  -3  12   7        0.23        0.46      0.89 o 
  -2  12   7        0.34       -0.98      0.65 o 
  -1  12   7        5.46        5.34      2.36 o 
   0  12   7        0.71        0.73      0.74 o 
   1  12   7        0.06       -1.00      0.67 o 
  -7   0   8        3.45        7.13      2.17 o 
  -6   0   8       13.83       16.14      2.67 o 
  -5   0   8        0.34        0.31      1.24 o 
  -4   0   8        1.23       -0.62      0.88 o 
  -3   0   8        1.32       -0.24      0.95 o 
  -2   0   8        3.55        5.39      1.60 o 
  -1   0   8       13.13       14.47      2.10 o 
   0   0   8        0.05       -0.36      0.79 o 
   1   0   8      115.76      101.49      4.39 o 
   2   0   8       21.88       19.10      2.43 o 
   3   0   8       12.70       16.93      2.31 o 
   4   0   8        4.80        5.65      1.55 o 
   5   0   8        8.09       11.37      2.17 o 
  -7   1   8        2.05        1.52      2.24 o 
  -6   1   8        0.86        1.31      1.01 o 
  -5   1   8        5.35        7.99      1.38 o 
  -4   1   8        0.36       -0.28      0.63 o 
  -3   1   8       17.49       17.34      2.26 o 
  -2   1   8        1.55        3.14      1.56 o 
  -1   1   8        1.80        0.87      0.87 o 
   0   1   8        0.58        0.25      1.00 o 
   1   1   8        4.10        4.94      0.96 o 
   2   1   8        6.51        4.25      1.97 o 
   3   1   8        1.15        0.82      0.81 o 
   4   1   8        0.01        0.55      0.72 o 
   5   1   8       13.99       18.33      1.78 o 
  -7   2   8        0.09       -0.07      1.06 o 
  -6   2   8        7.83        8.07      1.54 o 
  -5   2   8        4.95        6.36      1.31 o 
  -4   2   8        2.58        2.22      0.88 o 
  -3   2   8       40.75       44.33      2.38 o 
  -2   2   8       17.10       19.07      1.72 o 
  -1   2   8        5.53        5.95      1.44 o 
   0   2   8        2.84        1.53      0.70 o 
   1   2   8        5.69        6.43      1.06 o 
   2   2   8        0.07        0.61      0.72 o 
   3   2   8        3.59        3.38      0.99 o 
   4   2   8        0.39        0.34      0.73 o 
   5   2   8        0.17        1.19      0.90 o 
  -6   3   8        1.69        1.35      1.70 o 
  -5   3   8        0.03       -0.05      0.81 o 
  -4   3   8        0.00        0.77      0.78 o 
  -3   3   8        2.58        2.05      0.95 o 
  -2   3   8        0.09       -0.11      1.08 o 
  -1   3   8        0.09        0.43      0.67 o 
   0   3   8        2.93        2.89      0.81 o 
   1   3   8        0.74       -0.13      0.60 o 
   2   3   8        1.80       -0.07      0.71 o 
   3   3   8        2.68        2.23      0.93 o 
   4   3   8        2.09        1.55      0.92 o 
   5   3   8       12.33       16.74      1.76 o 
  -6   4   8        0.01        0.34      0.99 o 
  -5   4   8        0.00        0.97      1.43 o 
  -4   4   8       12.13       11.49      1.55 o 
  -3   4   8        0.02        1.58      0.92 o 
  -2   4   8        1.02        2.09      0.81 o 
  -1   4   8        1.38        2.09      0.81 o 
   0   4   8        4.93        5.49      1.05 o 
   1   4   8       28.10       24.87      1.79 o 
   2   4   8       11.29        8.45      1.73 o 
   3   4   8        0.84        1.15      1.05 o 
   4   4   8        2.01        1.31      3.24 o 
   5   4   8        4.25        6.75      1.33 o 
  -6   5   8        0.01       -0.12      0.96 o 
  -5   5   8       26.07       30.27      2.73 o 
  -4   5   8        3.03        1.43      0.86 o 
  -3   5   8       60.43       61.02      2.78 o 
  -2   5   8        4.51        6.45      1.59 o 
  -1   5   8        4.78        6.14      1.11 o 
   0   5   8       10.56       13.22      1.69 o 
   1   5   8       14.40       17.71      1.60 o 
   2   5   8        1.00        1.20      0.83 o 
   3   5   8        6.48        4.91      1.16 o 
   4   5   8        0.60       -0.38      1.44 o 
  -5   6   8       17.06       20.74      4.24 o 
  -4   6   8       55.52       55.27      4.37 o 
  -3   6   8       93.07      101.05      3.57 o 
  -2   6   8       11.28       11.18      1.47 o 
  -1   6   8        2.74        4.11      1.06 o 
   0   6   8        2.43        2.23      1.31 o 
   1   6   8        0.69        1.35      0.83 o 
   2   6   8        0.75        1.47      0.92 o 
   3   6   8        0.31       -0.47      0.69 o 
   4   6   8        0.03        1.76      1.41 o 
  -5   7   8        6.00        5.37      2.30 o 
  -4   7   8        1.14        0.54      0.82 o 
  -3   7   8       20.59       20.32      1.91 o 
  -2   7   8        0.03       -0.85      0.63 o 
  -1   7   8        0.07        0.42      0.69 o 
   0   7   8        6.83        8.04      1.10 o 
   1   7   8        1.97        0.53      0.74 o 
   2   7   8        2.78        4.53      1.48 o 
   3   7   8        0.30       -0.29      1.10 o 
  -4   8   8       12.40       13.25      2.86 o 
  -3   8   8        0.49        0.00      0.85 o 
  -2   8   8        0.04       -0.73      0.59 o 
  -1   8   8        8.25       10.45      1.45 o 
   0   8   8        5.36        6.44      0.97 o 
   1   8   8        3.65        2.99      0.98 o 
   2   8   8        0.91        1.19      1.19 o 
   3   8   8        0.36        1.84      1.45 o 
  -3   9   8       13.71       17.52      2.57 o 
  -2   9   8        0.24        0.03      0.75 o 
  -1   9   8        0.26        0.12      0.63 o 
   0   9   8        2.76        2.19      0.73 o 
   1   9   8        4.54        4.23      1.60 o 
   2   9   8        1.32        2.91      1.38 o 
  -2  10   8        0.01       -1.04      0.76 o 
  -1  10   8        2.10        2.47      1.01 o 
   0  10   8        1.77        1.97      0.89 o 
   1  10   8        0.07       -0.57      0.93 o 
  -5   1   9        3.11        4.76      1.51 o 
  -4   1   9        0.13        0.00      0.92 o 
  -3   1   9        2.76        1.31      1.90 o 
  -2   1   9        1.00        1.93      0.90 o 
  -1   1   9        3.45        4.14      1.18 o 
   0   1   9        0.03        0.12      0.69 o 
   2   1   9        0.01        0.30      0.82 o 
   3   1   9        2.56        0.39      1.10 o 
  -5   2   9       34.68       38.74      3.93 o 
  -4   2   9        2.65        0.89      0.95 o 
  -3   2   9        2.40        2.68      1.06 o 
  -2   2   9        1.62        0.04      0.76 o 
  -1   2   9        4.95        5.71      1.21 o 
   0   2   9        2.93        2.70      1.07 o 
   2   2   9        2.96        2.31      1.04 o 
   3   2   9        0.04       -0.16      1.42 o 
  -4   3   9        0.30        0.17      0.97 o 
  -3   3   9        0.35        0.57      0.74 o 
  -2   3   9        1.55        1.96      0.91 o 
  -1   3   9        5.21        9.98      3.28 o 
   0   3   9        5.77        4.79      1.14 o 
   1   3   9        0.43       -0.76      1.12 o 
   2   3   9        0.98        1.56      1.07 o 
   3   3   9        3.59        2.97      1.12 o 
  -4   4   9        0.27        0.48      1.15 o 
  -3   4   9        0.00        0.30      0.76 o 
  -2   4   9        1.93        0.73      0.86 o 
  -1   4   9        8.02       10.50      2.93 o 
   0   4   9        2.05        1.60      0.93 o 
   1   4   9        8.22        8.39      2.07 o 
   2   4   9        0.12       -0.15      0.97 o 
  -3   5   9        1.24        0.38      0.97 o 
  -2   5   9        0.29       -0.43      0.82 o 
  -1   5   9        0.24        0.26      1.07 o 
   0   5   9        0.80       -0.11      0.77 o 
   1   5   9        4.80        4.27      1.72 o 
   2   5   9        0.11       -0.27      0.92 o 
  -3   6   9        4.07        4.74      1.45 o 
  -2   6   9        1.37        0.90      0.93 o 
  -1   6   9        1.39        2.56      1.08 o 
   0   6   9        0.53       -0.24      0.64 o 
   1   6   9        0.03        2.15      1.45 o 
  -1   7   9       12.65       14.25      1.68 o 
                                                 
